# Supplementary material for: Aggregation-prone alpha-synuclein proteoforms and dysregulated molecular signatures in the vermiform appendix of synucleinopathy patients
Source: bioRxiv. 2025 Oct 7:2025.10.07.680938. Preprint. [Version 1] doi: 10.1101/2025.10.07.680938 (PMC12632551; doi:10.1101/2025.10.07.680938)
Supplement: Supplement 2 [file media-2.tsv]

ensembl_id	Symbol	Uniq_syms	entrez	baseMean	log2FoldChange	lfcSE	stat	pvalue	padj
ENSG00000163576.18	EFHB	EFHB	151651	27.63676416744979	-2.723354193985449	0.510575746974961	-5.333888673954198	9.613147332924263e-8	0.0014734489768708993
ENSG00000163945.18	UVSSA	UVSSA	57654	609.8474309468081	-0.8316325807207664	0.15914282810941358	-5.22569939594767	1.734980353349304e-7	0.0014734489768708993
ENSG00000132141.14	CCT6B	CCT6B	10693	31.181204349808525	-2.008197930435609	0.3903216989605893	-5.144981526221468	2.675471382034408e-7	0.0014734489768708993
ENSG00000211459.2	NA	ENSG00000211459.2	NA	1836.836134885918	-3.7016728683335822	0.7156218198961773	-5.172666295824549	2.307769516741344e-7	0.0014734489768708993
ENSG00000153832.12	FBXO36	FBXO36	130888	54.830797209026805	-1.5883746598841066	0.31489709858527326	-5.0441070020020495	4.5564428078623434e-7	0.001888816165196152
ENSG00000164512.18	ANKRD55	ANKRD55	79722	46.25133945631087	2.964082062184902	0.5903555256570113	5.020842413368032	5.144535381168874e-7	0.001888816165196152
ENSG00000106404.13	CLDN15	CLDN15	24146	188.7423942736775	1.137561610603311	0.2304318561494363	4.936650815612909	7.947558253554436e-7	0.0021884595095943834
ENSG00000255052.5	NA	ENSG00000255052.5	NA	95.91046865654434	-1.2895382742829529	0.2599157079923	-4.961371070043813	6.999732528219766e-7	0.0021884595095943834
ENSG00000249673.7	NA	ENSG00000249673.7	NA	175.04560203422696	-0.7478989370515446	0.15418628687359742	-4.850619028556511	1.2307674713526452e-6	0.003012508514047491
ENSG00000147588.7	PMP2	PMP2	5375	242.4401452666192	-3.095878888158495	0.6464298082007247	-4.7891957469838475	1.6745107672486154e-6	0.003293258672150354
ENSG00000257017.9	HP	HP	3240	59.23034906597023	3.0542593500191573	0.6395887123167557	4.775349050416853	1.7939581490673315e-6	0.003293258672150354
ENSG00000267790.1	LINC01987	LINC01987	100132174	12.076126988948385	2.268558430952307	0.4737193822598897	4.788823332771597	1.677620897401718e-6	0.003293258672150354
ENSG00000236611.1	LINC02556	LINC02556	102724679	12.272669115221426	3.0376755029391234	0.6428950163226396	4.724994634916649	2.301214316988224e-6	0.003899496168379506
ENSG00000134762.17	DSC3	DSC3	1825	79.6356087599502	1.8695537153934971	0.39750147688824133	4.703262312454571	2.560371260968181e-6	0.004028744179133433
ENSG00000146453.13	PNLDC1	PNLDC1	154197	55.29613519162309	2.8190362811148244	0.608270077054594	4.634514153261246	3.5777675703128247e-6	0.005037495104260773
ENSG00000261474.1	NA	ENSG00000261474.1	NA	25.04832581166188	-0.9741315076058057	0.21040111146457283	-4.629878144773152	3.6588098265092547e-6	0.005037495104260773
ENSG00000286787.1	NA	ENSG00000286787.1	NA	38.491145895060136	-1.715441532905772	0.3723722125785322	-4.606792545090863	4.089276080523299e-6	0.005298980163402809
ENSG00000009780.15	FAM76A	FAM76A	199870	252.73577353959848	-0.6216362455108021	0.13806313453536004	-4.502550572988706	6.714277069860467e-6	0.0071352063824241425
ENSG00000203721.7	LINC00862	LINC00862	554279	42.11539256723491	1.9445058050064734	0.43147646882685436	4.506632332218277	6.586461470009315e-6	0.0071352063824241425
ENSG00000114520.11	SNX4	SNX4	8723	442.22054162967544	-0.487035090061244	0.10758748534776895	-4.526874928686524	5.9862345039066885e-6	0.0071352063824241425
ENSG00000249825.6	THBS4-AS1	THBS4-AS1	101929215	78.9042691060636	2.1099073225288976	0.46990456480232157	4.490076242218436	7.11976846880472e-6	0.0071352063824241425
ENSG00000229017.7	NA	ENSG00000229017.7	NA	9.997349459677304	-1.713304422049597	0.3815911600375262	-4.489895473157995	7.125813264938542e-6	0.0071352063824241425
ENSG00000198711.5	SSBP3-AS1	SSBP3-AS1	619518	8.03962955938234	-2.2931780402940163	0.5126425846740845	-4.473249216609497	7.703989978721957e-6	0.007378747619185477
ENSG00000163141.20	BNIPL	BNIPL	149428	23.3261883312703	2.4957933784858	0.5646992998898587	4.419685625557868	9.88445869997892e-6	0.008074672410895585
ENSG00000254363.6	LOC101929719	LOC101929719	101929719	27.795558904182172	-3.0054750178440437	0.6786889454847193	-4.428354164067804	9.49548896209139e-6	0.008074672410895585
ENSG00000017427.16	IGF1	IGF1	3479	1585.9812916702167	-1.098743300598594	0.24729712551305327	-4.44300878273087	8.870954323022275e-6	0.008074672410895585
ENSG00000172590.18	MRPL52	MRPL52	122704	116.38393088881334	0.7091424584064664	0.1608899154493045	4.407625278601834	1.0451015271723353e-5	0.008074672410895585
ENSG00000125409.13	TEKT3	TEKT3	64518	12.36862217436691	-2.005222429538146	0.4553238859859537	-4.4039473685771124	1.0629874252847245e-5	0.008074672410895585
ENSG00000131470.14	PSMC3IP	PSMC3IP	29893	49.62838690782508	1.1891401516934832	0.26942130691516947	4.413682664184753	1.0162689360854038e-5	0.008074672410895585
ENSG00000264017.2	RN7SL336P	RN7SL336P	106479346	12.329410034045642	2.819319614834676	0.6447801334722104	4.3725286628363325	1.2281568670589837e-5	0.008727441169174953
ENSG00000161956.13	SENP3	SENP3	26168	56.081270432592255	0.8237812747024659	0.18816311778300363	4.378016714478974	1.197641675878266e-5	0.008727441169174953
ENSG00000268403.2	LOC644656	LOC644656	644656	9.544225911420648	1.7277992145158318	0.3983462228579669	4.3374308964689	1.4415783647190738e-5	0.009923915561373899
ENSG00000248544.2	NA	ENSG00000248544.2	NA	60.51897257923078	-2.9913828433852476	0.6928608979202496	-4.317436374840083	1.5785188960429466e-5	0.010080325268291874
ENSG00000145911.6	N4BP3	N4BP3	23138	69.835186702061307	1.276358807505559	0.29598422170277494	4.312252863219407	1.6159946640817365e-5	0.010080325268291874
ENSG00000254595.1	LOC644169	LOC644169	644169	5.565482887300865	-1.9737442304852963	0.459080168022863	-4.299345447627789	1.7130328606795082e-5	0.010080325268291874
ENSG00000139351.15	SYCP3	SYCP3	50511	18.479699746085075	2.6584399934584346	0.6176461225120085	4.3041474665887645	1.6762998403537185e-5	0.010080325268291874
ENSG00000100591.8	AHSA1	AHSA1	10598	866.7442767524941	1.4395599719240293	0.33509090611935904	4.2960281691776485	1.738854964796819e-5	0.010080325268291874
ENSG00000232160.7	RAP2C-AS1	RAP2C-AS1	101928578	106.06743484883104	-1.2793508037960275	0.2964718500883073	-4.315252201566386	1.5942079144368265e-5	0.010080325268291874
ENSG00000092978.11	GPATCH2	GPATCH2	55105	386.0179325101877	-0.5451904993077427	0.1285308256327963	-4.241710084904568	2.2182311518678924e-5	0.012280243254533566
ENSG00000138780.15	GSTCD	GSTCD	79807	176.68271509918497	-0.5649221684326506	0.13321941046729668	-4.240539471320738	2.229832176591505e-5	0.012280243254533566
ENSG00000155961.5	RAB39B	RAB39B	116442	38.99719283474834	1.9412328734940665	0.4588161979391972	4.230959766052812	2.3269629550623428e-5	0.01250260169196789
ENSG00000213901.10	SLC23A3	SLC23A3	151295	19.935678466438358	1.9178047904687152	0.455811473848635	4.207451765695517	2.582665057688907e-5	0.012813799777632327
ENSG00000288580.1	NA	ENSG00000288580.1	NA	14.845681962342077	-1.7829878147145606	0.42520345959604455	-4.193258014430198	2.749763819799236e-5	0.012813799777632327
ENSG00000279518.1	NA	ENSG00000279518.1	NA	29.93376597816338	1.3556845804753332	0.32356818568099754	4.189795661220811	2.7920576936145614e-5	0.012813799777632327
ENSG00000285572.2	LOC124903183	LOC124903183	124903183	15.296047169392198	-1.5639705651626503	0.3714800128549127	-4.210106899542623	2.552498849820929e-5	0.012813799777632327
ENSG00000261226.1	NA	ENSG00000261226.1	NA	36.361896341686176	2.2472517892848	0.5353679361220889	4.197583825364397	2.697778137987483e-5	0.012813799777632327
ENSG00000176994.11	SMCR8	SMCR8	140775	718.4472274158868	0.5468758983722176	0.12999737385036575	4.206822662446261	2.5898621185663392e-5	0.012813799777632327
ENSG00000288156.1	NA	ENSG00000288156.1	NA	37.54522237954016	2.643662466677744	0.6306065259898092	4.192253580833489	2.76197019066132e-5	0.012813799777632327
ENSG00000110172.12	CHORDC1	CHORDC1	26973	3898.8173721712888	1.9982800281002	0.4776257295839496	4.183778017655921	2.8670407955633466e-5	0.012889396262339788
ENSG00000123739.11	PLA2G12A	PLA2G12A	81579	375.03544655103195	-0.49115142907662507	0.11778142275487347	-4.170024589521293	3.045667752781641e-5	0.01297081493020476
ENSG00000241217.3	RN7SL809P	RN7SL809P	106479516	43.63821482689779	1.9893011176629893	0.4771855421558131	4.168821018079865	3.061792983660845e-5	0.01297081493020476
ENSG00000260852.1	FBXL19-AS1	FBXL19-AS1	283932	43.353769679419734	1.526911767768659	0.3655903809324525	4.176564393937857	2.959449908303616e-5	0.01297081493020476
ENSG00000163472.19	TMEM79	TMEM79	84283	40.63634842187684	1.6923073281032364	0.4068634884522461	4.159398363664828	3.190869662127054e-5	0.01326257882773526
ENSG00000171497.5	PPID	PPID	5481	401.55493004954644	1.2551305209158756	0.30346128627411784	4.1360482463061565	3.533379331333073e-5	0.014414224683321533
ENSG00000130332.15	LSM7	LSM7	51690	141.32545973294182	1.0699188727666984	0.25926209304366893	4.126784830771562	3.6787029466505914e-5	0.014734208583957431
ENSG00000231327.1	LINC01816	LINC01816	100133985	6.096368832867934	2.02980186298041	0.4937826868871399	4.1107189799960455	3.944290117272498e-5	0.015515851248820689
ENSG00000267640.6	NA	ENSG00000267640.6	NA	65.60679468658219	-1.070041985788202	0.2609351354836611	-4.100796865875521	4.117298684101598e-5	0.015912275914398966
ENSG00000132434.9	LANCL2	LANCL2	55915	126.93972246536426	-0.742504211999245	0.182094759128106	-4.077570466906649	4.550873969161716e-5	0.016961688910287
ENSG00000168439.16	STIP1	STIP1	10963	1651.9875269181566	1.5961595623992753	0.39215534235127586	4.070222664388706	4.6968224773140274e-5	0.016961688910287
ENSG00000242999.3	RN7SL239P	RN7SL239P	106479309	18.69259716052291	1.5674656380753214	0.3843295077346605	4.078442082978165	4.5338493449191154e-5	0.016961688910287
ENSG00000103021.9	CCDC113	CCDC113	29070	77.6309272216639	-1.6214901131285744	0.3982274385979976	-4.0717689339469025	4.6657451801224576e-5	0.016961688910287
ENSG00000047457.14	CP	CP	1356	508.34650563098944	1.3436748745233622	0.33116198152022813	4.057455111106368	4.961034867302519e-5	0.017626876950291484
ENSG00000105939.13	ZC3HAV1	ZC3HAV1	56829	2343.219304225983	0.9458490049674837	0.2334941016387402	4.050847530319597	5.103245362627125e-5	0.017844347951319516
ENSG00000251215.1	NA	ENSG00000251215.1	NA	19.322896997886723	2.589954429375581	0.640769635619626	4.041943134323287	5.301008965859047e-5	0.018246238517017024
ENSG00000284747.1	NA	ENSG00000284747.1	NA	48.65501099102289	1.6942834523777495	0.42060606189414146	4.028195515651337	5.6206593481891984e-5	0.01904884688942459
ENSG00000143869.7	GDF7	GDF7	151449	84.21183661601478	2.5355129364894213	0.6312879068206396	4.016412969573654	5.909067160458959e-5	0.019189847810673438
ENSG00000258561.2	NA	ENSG00000258561.2	NA	23.514306787714624	-1.8305943324893013	0.4558441468463704	-4.015833800112941	5.923599124453193e-5	0.019189847810673438
ENSG00000280214.1	NA	ENSG00000280214.1	NA	35.84002912765188	1.696505386731113	0.4217561329352058	4.0224794715474745	5.758867489187435e-5	0.019189847810673438
ENSG00000203644.3	NA	ENSG00000203644.3	NA	65.30241337897766	-0.5922155427691743	0.147673358138837	-4.010307277040421	6.063977946402283e-5	0.01935990872192694
ENSG00000144401.14	METTL21A	METTL21A	151194	186.3116532954914	1.2672092320738557	0.3169962587147366	3.9975526437181435	6.4000760316128955e-05	0.019857362662028234
ENSG00000112576.12	CCND3	CCND3	896	518.0656810538965	1.2104706524322766	0.3026391771230584	3.99971564798459	6.341863675441017e-5	0.019857362662028234
ENSG00000280537.2	NA	ENSG00000280537.2	NA	15.567872168811734	1.916069087981615	0.4799886068206401	3.9919053509901383	6.554453450266384e-5	0.01992065058843851
ENSG00000101445.10	PPP1R16B	PPP1R16B	26051	387.21098842908566	1.4493176956035154	0.3632179113383572	3.9902153785951304	6.6013323026738e-5	0.01992065058843851
ENSG00000163157.15	TMOD4	TMOD4	29765	15.584354383077736	1.8567684291744821	0.4658418891222124	3.9858339761441326	6.724352000499508e-5	0.02001766894851401
ENSG00000010165.20	METTL13	METTL13	51603	195.75890107902677	0.5027743523197443	0.12663295232569355	3.9703279682419006	7.17737643875249e-5	0.02080400336437876
ENSG00000266405.3	CBX3P2	CBX3P2	645158	9.098386381011377	-1.83262169380546	0.46153152564988326	-3.970740007900744	7.164973561693011e-5	0.02080400336437876
ENSG00000226200.7	NA	ENSG00000226200.7	NA	106.70743147332027	-1.4601983441306428	0.3687036316739394	-3.9603579099593995	7.483751245663475e-5	0.021410331972820867
ENSG00000224609.8	HSD52	HSD52	729467	22.071016000995083	-1.4974259444219105	0.379155246136648	-3.949374193499188	7.835577978430712e-5	0.02157624341085627
ENSG00000163395.17	IGFN1	IGFN1	91156	28.139971471525374	-2.375521031658691	0.6012275833387071	-3.9511178420442157	7.778700813299882e-5	0.02157624341085627
ENSG00000214226.9	C17orf67	C17orf67	339210	104.5889317967892	1.3061550549055447	0.3302710103430014	3.954797769107993	7.659941651623343e-5	0.02157624341085627
ENSG00000069275.13	NUCKS1	NUCKS1	64710	5570.133514708173	-0.734071758819692	0.18741403825701453	-3.916845107478053	8.971535062864602e-5	0.02271962108941601
ENSG00000226089.2	NA	ENSG00000226089.2	NA	10.667878845080828	-1.7005145107717943	0.4337592972773798	-3.9204105167211014	8.839825582173545e-5	0.02271962108941601
ENSG00000173530.6	TNFRSF10D	TNFRSF10D	8793	272.4697162622489	1.1524718743760327	0.29373837775031625	3.9234637407702233	8.728490726808295e-5	0.02271962108941601
ENSG00000177943.14	MAMDC4	MAMDC4	158056	105.22477085671478	1.4967858478980005	0.3821438642388078	3.916812457212803	8.972749715280736e-5	0.02271962108941601
ENSG00000137752.24	CASP1	CASP1	834	362.817999334289	1.0953789911033858	0.2790294964646085	3.925674543308798	8.648702883027244e-5	0.02271962108941601
ENSG00000187531.14	SIRT7	SIRT7	51547	130.8381957906857	1.2195811772278413	0.310987134642655	3.921645114448936	8.794645756591668e-5	0.02271962108941601
ENSG00000142546.14	NOSIP	NOSIP	51070	169.05286209010993	0.6454282226443028	0.16423935092388733	3.9298025656677766	8.501563882137914e-5	0.02271962108941601
ENSG00000235560.4	ZNF747-DT	ZNF747-DT	107984875	35.80668050447261	1.426001290221859	0.3650052467423092	3.906796691140729	9.352778438508473e-5	0.023412767752488996
ENSG00000188848.16	BEND4	BEND4	389206	184.0311964829216	2.3904446737071336	0.6126262828258555	3.9019623230670937	9.541601187218353e-5	0.023617071073396976
ENSG00000213085.10	CFAP45	CFAP45	25790	15.92187891467041	-2.9731155992531137	0.7633344599825568	-3.894905516673587	9.823701479691094e-5	0.023937321955306488
ENSG00000138400.13	MDH1B	MDH1B	130752	23.27796603874928	-1.8889221077854588	0.48554216074603784	-3.8903359182714863	1.0010554762439276e-4	0.023937321955306488
ENSG00000278925.1	NA	ENSG00000278925.1	NA	37.3075791281031	-1.4981464120037715	0.3857253047262985	-3.8839723338006578	1.0276360607043927e-4	0.023937321955306488
ENSG00000204390.10	HSPA1L	HSPA1L	3305	77.39722126427088	1.59261653338658	0.4096238321166541	3.887997739675042	1.010745677294775e-4	0.023937321955306488
ENSG00000179766.19	NA	ENSG00000179766.19	NA	6.538193921481233	-2.2340793588107326	0.5753676598079057	-3.8828726653781866	1.0322963301802698e-4	0.023937321955306488
ENSG00000063176.16	SPHK2	SPHK2	56848	121.4808305826394	0.970941137895571	0.24947851542654098	3.891882778905925	9.946930363957416e-5	0.023937321955306488
ENSG00000143171.13	RXRG	RXRG	6258	102.20343054169959	-1.6643093407943264	0.42950859440340966	-3.8749151064277614	1.0666187739449246e-4	0.024251587805324628
ENSG00000117586.11	TNFSF4	TNFSF4	7292	59.42912635603426	-0.8860680709185452	0.22893256472799506	-3.8704326401590006	1.0864237391627692e-4	0.024251587805324628
ENSG00000143786.8	CNIH3	CNIH3	149111	49.560370478477616	-0.9282703260433313	0.2398905366412676	-3.869557920208695	1.0903287721471198e-4	0.024251587805324628
ENSG00000228203.7	GRASLND	GRASLND	386597	17.901100068510168	1.3747010427159316	0.35505178835967016	3.8718324700377202	1.0802018894396316e-4	0.024251587805324628
ENSG00000158201.10	ABHD3	ABHD3	171586	566.160660594714	1.338074526418392	0.34600548394438985	3.867206123916371	1.1008937221537351e-4	0.024251587805324628
ENSG00000286940.1	MICB-DT	MICB-DT	102725068	12.936322727836124	2.336319618303977	0.6060661786498184	3.8548919253484515	1.1578076481741027e-4	0.02500523988394834
ENSG00000200834.1	NA	ENSG00000200834.1	NA	11.06033789106193	1.0725436523310643	0.2780639529385324	3.8571833601464913	1.1470112014480002e-4	0.02500523988394834
ENSG00000224812.3	TMEM72-AS1	TMEM72-AS1	220980	73.629705478201	-1.4304358453861428	0.3717769946776279	-3.847564173857745	1.1929803383849724e-4	0.025269388340656302
ENSG00000011028.14	MRC2	MRC2	9902	684.2927073676815	-1.0004335901812311	0.2599735364219362	-3.8482131833508264	1.1898249307672242e-4	0.025269388340656302
ENSG00000214279.13	SCART1	SCART1	619207	59.20837146053602	-1.231234894117762	0.32100201394247174	-3.835598658700058	1.252588110905056e-4	0.026279298566788078
ENSG00000263400.8	TMEM220-AS1	TMEM220-AS1	101101775	23.604154673226866	-1.4569267640923418	0.380138872318441	-3.832617157005399	1.2678718501265207e-4	0.02634900847777087
ENSG00000185507.21	IRF7	IRF7	3665	96.70659841422804	0.8967810346168529	0.2345532792034729	3.82335748049339	1.3164669866576342e-4	0.026364046590073655
ENSG00000118307.19	DNAI7	DNAI7	55259	40.386265642321476	-1.8829810920672894	0.49214202363641657	-3.8260928789499054	1.301931848614581e-4	0.026364046590073655
ENSG00000104998.4	IL27RA	IL27RA	9466	69.85721276190347	1.3265391860083269	0.34683874871667403	3.8246568208327596	1.3095436949424672e-4	0.026364046590073655
ENSG00000160570.14	DEDD2	DEDD2	162989	286.6421697227873	1.3562942291807785	0.35444766202275024	3.826500706594376	1.2997777660543022e-4	0.026364046590073655
ENSG00000137441.8	FGFBP2	FGFBP2	83888	23.606356750049223	1.6575661960400805	0.43420134258065873	3.817505920613696	1.348075531760415e-4	0.026534152602886857
ENSG00000261386.2	NA	ENSG00000261386.2	NA	21.239613510106803	1.5738044074609523	0.41227913263577987	3.817327346643323	1.3490512921709237e-4	0.026534152602886857
ENSG00000168685.15	IL7R	IL7R	3575	1761.2340157382223	1.9616155489324418	0.5157183980035249	3.803656329745743	1.4257594691467998e-4	0.027550925741960396
ENSG00000004478.8	FKBP4	FKBP4	2288	1658.2542105674013	1.8554688458707225	0.4877036824850983	3.804500381084196	1.4209069334449108e-4	0.027550925741960396
ENSG00000143401.15	ANP32E	ANP32E	81611	937.3180933715943	-0.5640524011695892	0.14872871125301848	-3.7924916878357045	1.4914324420540787e-4	0.028546090689302604
ENSG00000176444.19	CLK2	CLK2	1196	607.9017509743103	0.643544238025905	0.1698717788421061	3.788411720960855	1.5161344639558785e-4	0.028546090689302604
ENSG00000125910.6	S1PR4	S1PR4	8698	18.69885298906009	2.7399522294701213	0.7228767899060446	3.7903447278010467	1.504383512945336e-4	0.028546090689302604
ENSG00000204839.9	MROH6	MROH6	642475	42.170042637103975	1.8267417719968402	0.48383761180724083	3.7755265969785903	1.59669985392909e-4	0.02859650494488124
ENSG00000256040.2	PAPPA-AS1	PAPPA-AS1	493913	25.344577852954668	-1.1366874440129144	0.3008477241286197	-3.778281678231852	1.5791420640795615e-4	0.02859650494488124
ENSG00000287419.1	NA	ENSG00000287419.1	NA	7.296149483848909	-2.357242727828017	0.6239744802557682	-3.7777870769038167	1.582280655279359e-4	0.02859650494488124
ENSG00000141664.10	ZCCHC2	ZCCHC2	54877	1041.4751974148423	0.5334020865508772	0.14098262543136353	3.783459734267472	1.546633553255165e-4	0.02859650494488124
ENSG00000269720.2	CCDC194	CCDC194	110806280	34.85924578154024	2.2886998292813927	0.6050516326038373	3.7826521009983596	1.5516621760319448e-4	0.02859650494488124
ENSG00000159267.14	HLCS	HLCS	3141	272.8947742995201	-0.3652258375222788	0.09673147908527292	-3.7756668354085297	1.5958017122806454e-4	0.02859650494488124
ENSG00000263412.1	NFE2L1-DT	NFE2L1-DT	116435298	15.337863749344962	1.5391722240037249	0.40877666689938635	3.7653133083121078	1.6634037146115308e-4	0.029081841610458264
ENSG00000070495.14	JMJD6	JMJD6	23210	423.6190512753658	1.1755972590334371	0.31198233412626386	3.7681532908772186	1.6445970465817967e-4	0.029081841610458264
ENSG00000188511.12	MIR3667HG	MIR3667HG	348645	77.00627463476776	1.3425082186270088	0.35636444777293963	3.767233872561828	1.650663523007099e-4	0.029081841610458264
ENSG00000249249.2	NA	ENSG00000249249.2	NA	56.861582769953166	-1.2346263086931237	0.3280682926040386	-3.763321041766306	1.676717263879283e-4	0.029083783154328132
ENSG00000099622.14	CIRBP	CIRBP	1153	1261.4512898087146	-0.8831588947871507	0.2349564060034844	-3.7588202416326264	1.707164314125314e-4	0.029380564590520734
ENSG00000127191.18	TRAF2	TRAF2	7186	180.27230879537623	1.3226658171038286	0.35238414886232944	3.753477054442003	1.74398502958629e-4	0.02943443096106315
ENSG00000063322.15	MED29	MED29	55588	370.4089982651679	-0.5278828486090539	0.14061002796524488	-3.7542332950785893	1.7387286665813482e-4	0.02943443096106315
ENSG00000100060.18	MFNG	MFNG	4242	100.6621528996288	1.0894754139887215	0.2903285799829886	3.7525599927246494	1.7503792527573983e-4	0.02943443096106315
ENSG00000112855.17	HARS2	HARS2	23438	245.75248686012782	0.5118590324450141	0.13660189915053572	3.7470857698760383	1.7890092778958608e-4	0.029613183317677382
ENSG00000227199.1	ST7-AS1	ST7-AS1	93653	6.0647888514603325	-2.5988533204653046	0.6938619420700152	-3.745490511717767	1.8004165215558502e-4	0.029613183317677382
ENSG00000269902.1	NA	ENSG00000269902.1	NA	60.337211502518905	-1.328459549217497	0.35469455469605266	-3.745362119686021	1.8013375843518859e-4	0.029613183317677382
ENSG00000166839.17	ANKDD1A	ANKDD1A	348094	186.67930868774448	-0.807146776411394	0.21563783936781097	-3.7430665173502	1.8178808103250403e-4	0.0296637750893706
ENSG00000160949.17	TONSL	TONSL	4796	44.469151159320305	1.4463929928593156	0.3866812072220336	3.7405308710252165	1.8363198904742864e-4	0.029744331520042685
ENSG00000231416.1	RPL34P5	RPL34P5	100270995	8.096648590886854	2.15602079163988	0.5780513028814868	3.7298087226730323	1.916251860175252e-4	0.03060368613718812
ENSG00000172986.13	GXYLT2	GXYLT2	727936	376.8350742381017	-0.8494500667311845	0.22775356022312707	-3.7296895201066884	1.91715860317398e-4	0.03060368613718812
ENSG00000164430.16	CGAS	CGAS	115004	264.99877611731307	1.4180611214486136	0.3803964250367694	3.72785081066822	1.9311963695696656e-4	0.030605989082913787
ENSG00000207583.1	MIR606	MIR606	693191	11.556803811845777	-1.6482148457971062	0.4424812377565673	-3.724937251924516	1.9536381093702087e-4	0.030740495650940232
ENSG00000162669.16	HFM1	HFM1	164045	158.95553364877014	-1.1737851642642843	0.3161041072502925	-3.7132866588629185	2.045849328638692e-4	0.03084734790202343
ENSG00000152154.11	TMEM178A	TMEM178A	130733	117.54866229622168	-1.2333896765404464	0.3331324130744265	-3.7024006915379015	2.135689674734461e-4	0.03084734790202343
ENSG00000144451.19	SPAG16	SPAG16	79582	237.7387169414848	-0.7094359497867556	0.1915962871113607	-3.702764601980064	2.1326274475729385e-4	0.03084734790202343
ENSG00000145632.15	PLK2	PLK2	10769	612.4960451635345	-0.9482847864183928	0.2551713725009868	-3.716266355132473	2.0218843658878586e-4	0.03084734790202343
ENSG00000120533.13	ENY2	ENY2	56943	521.9985605528414	-0.40551343044481747	0.109519912033553	-3.7026456916855683	2.1336275980109743e-4	0.03084734790202343
ENSG00000255026.1	NA	ENSG00000255026.1	NA	98.43645542875606	2.365484979602196	0.6387920217091043	3.703059680165198	2.130147456452279e-4	0.03084734790202343
ENSG00000154114.12	TBCEL	TBCEL	219899	395.993696789343	-0.5101794919424361	0.13742802135642174	-3.712339644469431	2.053521638770475e-4	0.03084734790202343
ENSG00000130787.14	HIP1R	HIP1R	9026	374.23728951207346	1.2639278722621323	0.34145476443184647	3.701596826054566	2.1424686681236483e-4	0.03084734790202343
ENSG00000230490.3	NA	ENSG00000230490.3	NA	266.9726007286459	-1.4849216818218784	0.4009011048955067	-3.703960063190441	2.1225968963860739e-4	0.03084734790202343
ENSG00000286872.1	NA	ENSG00000286872.1	NA	15.574888173878076	-1.4351903441218574	0.3867310763292477	-3.7110809861579175	2.0637605926256215e-4	0.03084734790202343
ENSG00000141506.13	PIK3R5	PIK3R5	23533	188.72221593623397	1.2619809534874447	0.33988227466310117	3.712994314688367	2.048214899653657e-4	0.03084734790202343
ENSG00000237609.1	NA	ENSG00000237609.1	NA	6.291412484430132	1.8959401610202304	0.5101916584082304	3.7161332016588786	2.0229496331873264e-4	0.03084734790202343
ENSG00000157578.13	LCA5L	LCA5L	150082	16.816967561583077	-1.7741778196193636	0.47722530324315265	-3.7176943627303776	2.0104929645921703e-4	0.03084734790202343
ENSG00000100346.18	CACNA1I	CACNA1I	8911	82.2742691059178	2.1381453606320724	0.5781748174559787	3.698094929212076	2.1722365648130823e-4	0.031072856679394405
ENSG00000276853.1	NA	ENSG00000276853.1	NA	22.855752676046418	1.010338758215244	0.2738102915879552	3.6899225093250236	2.2432237278131875e-4	0.031881274516126906
ENSG00000186453.13	FAM228A	FAM228A	653140	19.61819640655391	-1.1741972868799668	0.31844475206395456	-3.6872872900858735	2.2665741717212796e-4	0.03200664258259491
ENSG00000258819.2	LINC02289	LINC02289	102724190	40.226582822020525	1.6093416797865165	0.436656459398748	3.6856014497128746	2.2816317083901836e-4	0.032014054079062014
ENSG00000198155.5	NA	ENSG00000198155.5	NA	89.09187417572203	-0.9078692960477962	0.24693115198567345	-3.6766090011213706	2.3635488808855965e-4	0.03295355588419545
ENSG00000163683.12	SMIM14	SMIM14	201895	1096.9945336838541	-0.5439015996846887	0.1480177540997444	-3.6745700067720986	2.382503142734531e-4	0.033008906749244636
ENSG00000154479.13	CFAP210	CFAP210	129881	15.675670226456722	-1.9492009293467825	0.5317155561988336	-3.6658715484673237	2.464976381260041e-4	0.03372730726880587
ENSG00000173264.14	GPR137	GPR137	56834	107.02490520939273	0.603085971278793	0.16445091642193146	3.6672703588434636	2.451535500054753e-4	0.03372730726880587
ENSG00000118507.17	AKAP7	AKAP7	9465	276.382143108042	-0.4994619784443428	0.1363379777991245	-3.66341049285792	2.488792095343119e-4	0.03384296362241579
ENSG00000160097.18	FNDC5	FNDC5	252995	23.404243377907296	-1.3945796117522558	0.3815136083293847	-3.6553862858496715	2.567950172149487e-4	0.033969579445861396
ENSG00000264230.9	ANXA8L1	ANXA8L1	728113	8.348990766448784	2.580577661240574	0.7051361527261766	3.6596870707360853	2.5252343745116166e-4	0.033969579445861396
ENSG00000287725.1	NA	ENSG00000287725.1	NA	39.31220026438737	-1.308210234386517	0.3579565116917936	-3.6546624845671403	2.5752053054876997e-4	0.033969579445861396
ENSG00000255192.5	NANOGP8	NANOGP8	388112	8.203329858394154	-1.8288046342442037	0.4999707169418615	-3.657823493004419	2.5436611326929754e-4	0.033969579445861396
ENSG00000263264.2	NA	ENSG00000263264.2	NA	70.4493095203642	2.1677900435517516	0.5927383711991585	3.6572460108599585	2.549396726033482e-4	0.033969579445861396
ENSG00000104320.13	NBN	NBN	4683	825.905213674325	-0.48613800092185533	0.1330873129936758	-3.6527749338883733	2.594215981201408e-4	0.03401665705350346
ENSG00000266053.2	NDUFV2-AS1	NDUFV2-AS1	101927275	29.776414009513175	1.3443013729966051	0.36891457556883267	3.6439367323012783	2.684994470858229e-4	0.0349986646145183
ENSG00000240710.1	NA	ENSG00000240710.1	NA	28.256661338801965	2.080217548270629	0.5723611426755407	3.634449289388361	2.785750413094411e-4	0.03609840932356281
ENSG00000277072.5	NA	ENSG00000277072.5	NA	172.82512340012266	0.7467111937249448	0.20601474961980343	3.624552101745079	2.894626638878313e-4	0.037073098969680446
ENSG00000128606.13	LRRC17	LRRC17	10234	48.34394839994983	-1.486460697536333	0.4100397219122102	-3.625162680835554	2.887796081956328e-4	0.037073098969680446
ENSG00000260032.2	NORAD	NORAD	647979	5879.887940513677	-0.4408829732739724	0.1216960589788134	-3.6228204674296616	2.9140808789334294e-4	0.037106524671690476
ENSG00000006530.18	AGK	AGK	55750	433.93084563740035	-0.4156799761098129	0.11502041097818035	-3.6139670565832738	3.0154739337594704e-4	0.03817693981999274
ENSG00000083814.13	ZNF671	ZNF671	79891	70.12973682819045	0.9852799559693186	0.2727628313221758	3.6122222048851955	3.035842517649656e-4	0.03821518561217387
ENSG00000231817.9	LINC01198	LINC01198	101929344	16.399736145978398	-2.526385120802991	0.7002525089520214	-3.6078201627351674	3.087803901207424e-4	0.03864842735210133
ENSG00000264705.1	NA	ENSG00000264705.1	NA	12.135617904969667	-1.6067085958409304	0.44565633724438	-3.605263656241639	3.118361753768477e-4	0.03881039043715581
ENSG00000117525.14	F3	F3	2152	1110.956644180812	-1.2592794317224085	0.34972457387502093	-3.6007747976338376	3.172703012399818e-4	0.03899226985279228
ENSG00000229727.7	LOC100506274	LOC100506274	100506274	9.467975938538066	-2.460921042714578	0.68392351187236	-3.5982401540449707	3.203777222459214e-4	0.03899226985279228
ENSG00000155875.15	SAXO1	SAXO1	158297	9.332085182436785	-2.1946911531019855	0.6094889036701477	-3.60087138565814	3.1715244622011903e-4	0.03899226985279228
ENSG00000279744.1	NA	ENSG00000279744.1	NA	41.72714872373828	0.670923921854286	0.1864104705092586	3.599175089367969	3.1922820948897723e-4	0.03899226985279228
ENSG00000049246.14	PER3	PER3	8863	1172.665161659064	-1.0996851891073318	0.3060191325451401	-3.5935177645963687	3.262433949737355e-4	0.039057622626788996
ENSG00000198830.11	HMGN2	HMGN2	3151	1286.2889342490232	-0.6554798269380685	0.18261482726002465	-3.589411860871149	3.3142486292683906e-4	0.039057622626788996
ENSG00000119185.12	ITGB1BP1	ITGB1BP1	9270	572.7741583655795	0.6576008237500068	0.18328187737470786	3.587920601694759	3.3332575486115263e-4	0.039057622626788996
ENSG00000147443.13	DOK2	DOK2	9046	50.28211670890987	1.6613395294732938	0.4621468596377114	3.5948302900416977	3.2460310274419815e-4	0.039057622626788996
ENSG00000228623.6	ZNF883	ZNF883	169834	10.669244399733014	-1.6707330804358644	0.4654264609436304	-3.589682196084278	3.310813575561464e-4	0.039057622626788996
ENSG00000165782.10	PIP4P1	PIP4P1	90809	189.16650396539148	0.5307021376236788	0.14769253638868193	3.5932901594094897	3.265286262726976e-4	0.039057622626788996
ENSG00000257950.3	P2RX5-TAX1BP3	P2RX5-TAX1BP3	100533970	48.25775939466894	2.851764800682008	0.7947054910175907	3.5884548841237143	3.326435411141832e-4	0.039057622626788996
ENSG00000188687.17	SLC4A5	SLC4A5	57835	48.32489217308195	-1.1142461324487998	0.31069336862363667	-3.5863209356056758	3.3537617024803287e-4	0.039089955843354056
ENSG00000287527.1	NA	ENSG00000287527.1	NA	74.9998168731467	-1.664404819931379	0.4647893794615174	-3.5809872029771386	0.00034229842133607497	0.039221122293380845
ENSG00000254838.5	GVINP1	GVINP1	387751	1135.946937480882	1.6097774509581517	0.4496612800973162	3.5799779127296927	3.4362325128796145e-4	0.039221122293380845
ENSG00000007202.15	BLTP2	BLTP2	9703	2026.857586650687	0.47847940414744766	0.13359558803597985	3.5815509417764906	3.4156051933858475e-4	0.039221122293380845
ENSG00000108691.9	CCL2	CCL2	6347	790.4398745773827	-1.8356142665350719	0.5124471734683105	-3.5820555982607747	3.4090121536835917e-4	0.039221122293380845
ENSG00000204713.11	TRIM27	TRIM27	5987	749.038273401857	0.5023838566819658	0.14053820481330526	3.574713775157055	3.5061124318445925e-4	0.039812448845930166
ENSG00000163468.15	CCT3	CCT3	7203	1434.1183894784226	0.8230493212518668	0.23048821933621494	3.570895395965025	0.00035576296405008003	0.039985215995200066
ENSG00000248714.7	NA	ENSG00000248714.7	NA	20.159462895854855	1.542695910741816	0.43201887130464894	3.570899359287352	3.5575758026038434e-4	0.039985215995200066
ENSG00000170606.15	HSPA4	HSPA4	3308	1702.3603017116475	1.1588797582423438	0.3249859362064963	3.5659381811094457	3.625568345874759e-4	0.040541951822982265
ENSG00000213700.3	RPL17P50	RPL17P50	729046	61.99643920329114	1.5765231284337033	0.4427514160660858	3.560741019060657	3.698096900987891e-4	0.04114412961205164
ENSG00000176209.11	SMIM19	SMIM19	114926	143.76971092712114	-0.7210782687499447	0.2027090761323556	-3.5572076125448295	3.748179239548397e-4	0.041181317437752565
ENSG00000266289.1	NA	ENSG00000266289.1	NA	33.99262760745214	1.3236861630866557	0.37231885620763194	3.5552487901619263	3.776215952801316e-4	0.041181317437752565
ENSG00000257803.2	NA	ENSG00000257803.2	NA	15.649927790166704	-1.444841396892103	0.40631483386119843	-3.555965169082841	3.7659397302267897e-4	0.041181317437752565
ENSG00000159212.12	CLIC6	CLIC6	54102	115.36757960504742	-1.022582767248325	0.287398166007455	-3.5580699120459927	3.7358988950067187e-4	0.041181317437752565
ENSG00000188295.14	ZNF669	ZNF669	79862	54.13894610728272	0.5581791221720284	0.15706033556174412	3.5539152528589564	3.795414953785523e-4	0.041186796067458765
ENSG00000073578.17	SDHA	SDHA	6389	203.60906394418043	0.6225091837911366	0.17524591297766462	3.5522037188420845	3.820189695066295e-4	0.04125243078069383
ENSG00000205208.5	C4orf46	C4orf46	201725	102.73667485394364	-0.7580665948415962	0.2135763490495354	-3.549393920324837	3.861189999343273e-4	0.04149178268074778
ENSG00000258904.1	NA	ENSG00000258904.1	NA	31.77343542516769	0.8603362922111795	0.24307732952976205	3.5393522459520073	4.0111024097222507e-4	0.042814038971738494
ENSG00000267419.2	NA	ENSG00000267419.2	NA	33.89276847383385	0.718085325966836	0.20293132340276504	3.5385632633047313	4.023108660016282e-4	0.042814038971738494
ENSG00000225178.5	NA	ENSG00000225178.5	NA	62.75774070475628	-1.6612831891902995	0.47026096486392305	-3.532683580639138	4.1136450515514753e-4	0.04338444283751782
ENSG00000185838.14	GNB1L	GNB1L	54584	29.34453678826435	1.4106620556225025	0.3993352137421398	3.532526076033456	4.116096306251407e-4	0.04338444283751782
ENSG00000172530.20	BANP	BANP	54971	456.88066221928045	0.7801505837128899	0.221142449603771	3.527819218384866	4.189982106400221e-4	0.04395291229613832
ENSG00000107738.20	VSIR	VSIR	64115	516.3999511785202	0.6449604203722132	0.18303891671470904	3.5236245490759295	4.2568697670793143e-4	0.044442930852602
ENSG00000150756.14	ATPSCKMT	ATPSCKMT	134145	222.65616204478246	0.7972615393556245	0.22639556620252874	3.521542195938639	4.290443796785776e-4	0.0445821633959405
ENSG00000251595.7	ABCA11P	ABCA11P	79963	28.99800249461372	-1.186193637483399	0.3372683127829726	-3.5170622098931004	4.363515008925391e-4	0.045128578465548096
ENSG00000200170.1	NA	ENSG00000200170.1	NA	45.71366185108191	1.1615262806602307	0.331355362656766	3.505379455299162	4.559569250583708e-4	0.04671755861446907
ENSG00000142528.16	ZNF473	ZNF473	25888	200.25244722486386	0.8131389820178805	0.231926963544656	3.5060131413366946	4.5487276104971033e-4	0.04671755861446907
ENSG00000261556.10	SMG1P7	SMG1P7	100506060	302.5273982577079	1.0517118833075634	0.3002894869460009	3.5023266848389065	4.6121373655138355e-4	0.04703739538190013
ENSG00000259030.7	FPGT-TNNI3K	FPGT-TNNI3K	100526835	64.50534695256916	-1.3138510001002335	0.37546188814084935	-3.4992925822803094	4.6649439017260594e-4	0.047356704705586804
ENSG00000154928.18	EPHB1	EPHB1	2047	57.229919906903696	-1.2846074583417249	0.36747360139602686	-3.495781611145725	4.726753866452878e-4	0.04776406464407819
ENSG00000112679.14	DUSP22	DUSP22	56940	868.4033722218012	0.42283249327140987	0.12106790369720258	3.4925234546799206	4.784795730830797e-4	0.048129801440398
ENSG00000261654.1	NA	ENSG00000261654.1	NA	21.768457437541016	-1.7410017558062594	0.4988637172782095	-3.4899346164221567	4.831387378030615e-4	0.04813814222676661
ENSG00000150753.12	CCT5	CCT5	22948	928.5112811063482	0.7997193758236136	0.2292220223378971	3.4888418122615814	4.851181430996499e-4	0.04813814222676661
ENSG00000178927.18	CYBC1	CYBC1	79415	379.9189193921553	0.7616832403413516	0.21822321214903598	3.490385980668081	4.823233782212236e-4	0.04813814222676661
ENSG00000256591.5	NA	ENSG00000256591.5	NA	72.4049271745523	1.13399930509045	0.3254094939289415	3.4848378005162854	4.924354493164928e-4	0.04864511440804045
ENSG00000248275.2	TRIM52-AS1	TRIM52-AS1	100507602	49.47165147048903	-0.7092463058120175	0.20394945132209696	-3.477559273704082	5.060011598241233e-4	0.04915365543667799
ENSG00000086061.16	DNAJA1	DNAJA1	3301	2138.092229348884	1.3378289032587343	0.3848462738963406	3.476268302441931	5.084433489089335e-4	0.04915365543667799
ENSG00000188690.15	UROS	UROS	7390	223.71827835664993	-0.6087047904847467	0.17507609637057472	-3.476801248734333	5.074338213984576e-4	0.04915365543667799
ENSG00000172273.13	HINFP	HINFP	25988	286.6604876774345	0.5779606567243488	0.166229021088437	3.4768938235933105	5.072586531137254e-4	0.04915365543667799
ENSG00000257613.1	NA	ENSG00000257613.1	NA	16.715189076464924	-1.4938922627707025	0.42975954539675304	-3.4761118834290103	5.087399990722494e-4	0.04915365543667799
ENSG00000180198.16	RCC1	RCC1	1104	202.09580382098824	1.0118052271113436	0.29262481364646825	3.4576877281970555	5.448325042247443e-4	0.04939777602591958
ENSG00000116171.18	SCP2	SCP2	6342	1174.3195309336977	-0.4709269558072331	0.1359477090885053	-3.46403009631187	5.321469695988182e-4	0.04939777602591958
ENSG00000116161.18	CACYBP	CACYBP	27101	1303.5502554119146	1.4452730053641116	0.4161665151170038	3.472823864644127	5.150132242216212e-4	0.04939777602591958
ENSG00000269894.1	NA	ENSG00000269894.1	NA	14.010876627315197	1.481389305986554	0.4268343036440712	3.470642573334161	5.192146224908722e-4	0.04939777602591958
ENSG00000172201.12	ID4	ID4	3400	422.3654462857713	-0.9284574298238546	0.2673801789394307	-3.4724242967694954	5.157804557719214e-4	0.04939777602591958
ENSG00000121022.14	COPS5	COPS5	10987	383.32311118500775	0.3851452556439855	0.11130876699872634	3.460152026015997	5.398704974582529e-4	0.04939777602591958
ENSG00000155926.14	SLA	SLA	6503	450.3591812391472	1.2641022457798492	0.365029077242613	3.463017947306362	5.341527653583186e-4	0.04939777602591958
ENSG00000107165.13	TYRP1	TYRP1	7306	17.322169389601072	-2.54019814964588	0.7343214512656137	-3.4592454643233035	5.416909960282472e-4	0.04939777602591958
ENSG00000164946.19	FREM1	FREM1	158326	525.5152541133331	-0.9974567499204893	0.28817580384167146	-3.461278624448666	5.376160789274889e-4	0.04939777602591958
ENSG00000166261.11	ZNF202	ZNF202	7753	238.43551486077897	0.5126467271235398	0.1480770003927419	3.4620280378712174	5.361213007657052e-4	0.04939777602591958
ENSG00000171792.11	RHNO1	RHNO1	83695	66.53154761796957	-0.8946373737544622	0.25792830527818833	-3.4685505834249244	5.23274007365743e-4	0.04939777602591958
ENSG00000233223.3	MPDU1-AS1	MPDU1-AS1	100996842	19.775328414564626	0.7716992652094508	0.22263511994778604	3.4662063442211415	5.278580013198489e-4	0.04939777602591958
ENSG00000066926.11	FECH	FECH	2235	304.3158716417746	-0.5063351293055632	0.14643896314921526	-3.4576530618400283	5.449026090289373e-4	0.04939777602591958
ENSG00000274717.1	NA	ENSG00000274717.1	NA	6.724388050965598	2.0156068395122815	0.5811589440649589	3.4682540122569074	5.238518744785491e-4	0.04939777602591958
ENSG00000183690.13	EFHC2	EFHC2	80258	66.06885187521134	-1.41587539858837	0.4091243688719674	-3.4607456957213376	5.386814188097675e-4	0.04939777602591958
ENSG00000072694.21	FCGR2B	FCGR2B	2213	133.75552664024076	1.3857308626314508	0.40126833503400555	3.4533770588053425	5.536145864865347e-4	0.049603863172420014
ENSG00000180596.7	H2BC4	H2BC4	8347	716.4767563519863	-1.0049389598061356	0.2908624232038882	-3.455031931373601	5.50227653342659e-4	0.049603863172420014
ENSG00000156873.16	PHKG2	PHKG2	5261	108.16665929328377	0.8271068816433533	0.23951737814186927	3.453222843619502	5.539311970772765e-4	0.049603863172420014
ENSG00000134324.11	LPIN1	LPIN1	23175	1430.1813710881142	0.59439667336433	0.17223483189071367	3.4510828433442904	5.583421570197788e-4	0.0497266962213442
ENSG00000269825.1	LOC122539214	LOC122539214	122539214	274.0455302720803	0.8800703163946872	0.25506544869579695	3.4503705652595094	5.598175433698017e-4	0.0497266962213442
ENSG00000112031.16	MTRF1L	MTRF1L	54516	270.5449779878104	0.5526972971378403	0.16029368648680264	3.4480291098885245	5.646931734594847e-4	0.04975850367255596
ENSG00000275119.1	NA	ENSG00000275119.1	NA	9.09203208748247	-1.7145720384691507	0.497237196272142	-3.448197462546127	5.643412962586168e-4	0.04975850367255596
ENSG00000127922.9	SEM1	SEM1	7979	495.8697025437076	0.6565499362482897	0.19068164755330105	3.443173187733051	5.749310066312076e-4	0.0504555943719779
ENSG00000107742.13	SPOCK2	SPOCK2	9806	601.4758680204495	1.2287768508124712	0.3569831025146822	3.442114884868909	5.771850643124259e-4	0.0504555943719779
ENSG00000175984.15	DENND2C	DENND2C	163259	154.67864741712125	-0.582263259947492	0.16967586852568947	-3.4316209193845113	5.999855861710824e-4	0.05130448913655531
ENSG00000028116.17	VRK2	VRK2	7444	467.47903203864064	-0.3769706278825371	0.10991995633455255	-3.4295012521219412	6.046916430915859e-4	0.05130448913655531
ENSG00000153253.18	SCN3A	SCN3A	6328	410.11033202947027	0.979511089107596	0.28590420327522315	3.4260115027573703	6.1251444200436e-4	0.05130448913655531
ENSG00000112029.10	FBXO5	FBXO5	26271	88.60819037952291	0.6826974318068325	0.19918706301378314	3.427418535507961	6.09349103646343e-4	0.05130448913655531
ENSG00000165102.15	HGSNAT	HGSNAT	138050	1098.6088322200767	-0.6848116408389827	0.1994519873466763	-3.433466118583624	5.959166760105207e-4	0.05130448913655531
ENSG00000188312.14	CENPP	CENPP	401541	111.3509972503574	-0.675528616417861	0.19668809373545662	-3.434517075174056	5.9361067221627e-4	0.05130448913655531
ENSG00000239306.4	RBM14	RBM14	10432	996.337719898344	0.6385893052955794	0.18627645870090606	3.4281804031980627	6.076415235637355e-4	0.05130448913655531
ENSG00000166734.20	GOLM2	GOLM2	113201	1944.0484748248869	-0.35088324816914074	0.10237618156526641	-3.4273914381681365	6.094099192877808e-4	0.05130448913655531
ENSG00000214433.4	NA	ENSG00000214433.4	NA	8.08429246868499	1.6756138195850931	0.48796745615990206	3.43386387438922	5.950429432118029e-4	0.05130448913655531
ENSG00000175106.16	TVP23C	TVP23C	201158	300.1091111787565	-0.5301768135553144	0.15449551186505706	-3.431664824143198	5.998884707440868e-4	0.05130448913655531
ENSG00000125779.22	PANK2	PANK2	80025	503.3038952681262	0.4853941120239772	0.14164991745197075	3.426716518832846	6.109264913199379e-4	0.05130448913655531
ENSG00000178631.7	NA	ENSG00000178631.7	NA	9.495644996505408	-1.652689366742533	0.4826289898876508	-3.4243474829956977	6.162776587293679e-4	0.05139474451934012
ENSG00000110876.9	SELPLG	SELPLG	6404	84.45218266057445	1.195785542478278	0.3492899298361697	3.4234755723966823	6.182580824197708e-4	0.05139474451934012
ENSG00000173480.11	ZNF417	ZNF417	147687	371.16586747156146	0.44108999632480156	0.12910669710106787	3.4164764975708857	6.343713932685853e-4	0.052535967753058896
ENSG00000231028.9	AHI1-DT	AHI1-DT	100131814	55.061690031343154	-1.521847321108351	0.44560598716529765	-3.4152308652527625	6.372797252560243e-4	0.0525791575567976
ENSG00000177272.9	KCNA3	KCNA3	3738	193.16217506839178	1.4819537943486156	0.4351624066558791	3.405518886011047	6.603844563575661e-4	0.05294416422322284
ENSG00000093167.18	LRRFIP2	LRRFIP2	9209	1083.183032251431	-0.39152882782620635	0.11485587426309803	-3.4088707289741156	6.523238321608234e-4	0.05294416422322284
ENSG00000144792.9	ZNF660	ZNF660	285349	152.01991958110258	-0.7040972546227059	0.20686612300676815	-3.403637310878928	6.649498225889217e-4	0.05294416422322284
ENSG00000091986.15	CCDC80	CCDC80	151887	4610.348549538966	-1.4362645537987233	0.42188866126128977	-3.404368701222801	6.631717357901504e-4	0.05294416422322284
ENSG00000251600.8	LOC101927636	LOC101927636	101927636	78.00038474567174	-1.3728518691394922	0.40318422787572467	-3.405023744040535	6.615830116657773e-4	0.05294416422322284
ENSG00000153914.16	SREK1	SREK1	140890	2317.5340524255184	-0.48455558345577654	0.14220577134674636	-3.407425583834176	6.557878795859557e-4	0.05294416422322284
ENSG00000248923.1	MTND5P11	MTND5P11	100506169	8.255798413543344	-1.8740160275893323	0.5511212417247254	-3.400369801977924	6.729477498979707e-4	0.05294416422322284
ENSG00000086730.17	LAT2	LAT2	7462	101.953235640584	1.6571044822069247	0.4857918012861915	3.4111413116062144	6.469155465776338e-4	0.05294416422322284
ENSG00000239419.3	RN7SL535P	RN7SL535P	106479417	6.067716356610096	1.7463554950113094	0.5134655752515516	3.4011150487659343	6.71115765421668e-4	0.05294416422322284
ENSG00000105993.15	DNAJB6	DNAJB6	10049	2576.163411759783	0.99853533015901	0.2926697582832414	3.411815884279518	6.453168396204491e-4	0.05294416422322284
ENSG00000272983.1	NA	ENSG00000272983.1	NA	92.12436765714764	-1.1213457852129625	0.3292492402440221	-3.405765748713286	6.597876477467811e-4	0.05294416422322284
ENSG00000127311.9	HELB	HELB	92797	624.8096284080859	0.8309729391703238	0.2442349499639543	3.4023506434806476	6.680886086337101e-4	0.05294416422322284
ENSG00000124203.6	ZNF831	ZNF831	128611	183.55543381588035	1.5987471860412725	0.4699364946101316	3.402049435142559	6.688253843978581e-4	0.05294416422322284
ENSG00000167395.10	ZNF646	ZNF646	9726	297.2266691003009	0.5662297772046221	0.16661627883252658	3.39840609316311	6.777972777541783e-4	0.053039938626692915
ENSG00000280248.1	NA	ENSG00000280248.1	NA	21.140390428815788	1.0576467705700658	0.31135092809944265	3.396960391369905	6.813882895889098e-4	0.053039938626692915
ENSG00000160207.9	HSF2BP	HSF2BP	11077	7.305172060646849	-1.3609611561532458	0.40056016383679843	-3.397644796020572	6.796860824367363e-4	0.053039938626692915
ENSG00000262097.2	NA	ENSG00000262097.2	NA	55.53724550407946	1.3024727478339557	0.3837526832552954	3.394042060593157	6.886911431899093e-4	0.053419638004684904
ENSG00000162066.15	AMDHD2	AMDHD2	51005	57.67519651015079	0.7276458875751063	0.21462929310624596	3.3902449989196324	6.983018608496587e-4	0.05397505857072678
ENSG00000279320.1	NA	ENSG00000279320.1	NA	59.06563126175223	1.2472768506330338	0.3681548399000927	3.3879137674015403	7.042640245048287e-4	0.05424556711824081
ENSG00000253430.1	NA	ENSG00000253430.1	NA	33.644150090971465	1.1256303679596167	0.33294721442168235	3.3808072847667376	7.227321306695506e-4	0.055474097932123795
ENSG00000206573.9	THUMPD3-AS1	THUMPD3-AS1	440944	706.0260553763758	1.0279115653138424	0.30435079613197336	3.3773907555941363	7.317701411739909e-4	0.055779115709072125
ENSG00000261396.1	NA	ENSG00000261396.1	NA	8.884730354377151	1.9974823766750778	0.5913468534768047	3.3778523804277385	7.305428646280644e-4	0.055779115709072125
ENSG00000160087.20	UBE2J2	UBE2J2	118424	247.23627771735252	0.573484756318386	0.16990899605024368	3.375246571104459	7.374958213422336e-4	0.055829193980577535
ENSG00000198821.10	CD247	CD247	919	89.03401940033777	1.4397561821001132	0.4265484912157873	3.375363438741488	7.371826770815648e-4	0.055829193980577535
ENSG00000237943.7	PRKCQ-AS1	PRKCQ-AS1	439949	100.58465262409888	1.7312485554498764	0.5134280697941211	3.3719398242953242	7.464075478375878e-4	0.056310314627788426
ENSG00000201470.1	RNY4P7	RNY4P7	100169850	9.01284184029411	1.2465919162672239	0.3703850146331618	3.365665097174297	7.63593561454967e-4	0.05657168798088009
ENSG00000186280.7	KDM4D	KDM4D	55693	7.742211337639765	-1.4768273339849398	0.4385375661149007	-3.367618758567192	7.582036342245494e-4	0.05657168798088009
ENSG00000225342.2	NA	ENSG00000225342.2	NA	14.925414960802163	-1.2802944250965071	0.38033959577621695	-3.3661875842393303	7.621486053745414e-4	0.05657168798088009
ENSG00000081014.11	AP4E1	AP4E1	23431	486.9196449491829	0.5279202072212741	0.15682378168695932	3.366327488996991	7.617621250646722e-4	0.05657168798088009
ENSG00000260586.2	NA	ENSG00000260586.2	NA	29.135693778163194	-1.5839814126190563	0.4701581396162999	-3.369039646770249	7.543057801709147e-4	0.05657168798088009
ENSG00000178971.16	CTC1	CTC1	80169	955.5812699744992	0.6424895142836987	0.19092979702504778	3.365056289246521	7.652804493305309e-4	0.05657168798088009
ENSG00000163617.11	CCDC191	CCDC191	57577	225.71243656380506	-0.8393733736501584	0.24957290426352263	-3.3632391950845304	7.703358592500167e-4	0.05675494529571444
ENSG00000056277.16	ZNF280C	ZNF280C	55609	223.91354607034415	-0.407462350441816	0.12124988671977546	-3.360517370078171	7.779663863579627e-4	0.057126071750265205
ENSG00000120251.20	GRIA2	GRIA2	2891	307.72811734987937	-1.4978692788610464	0.44616875416158486	-3.3571810327143097	7.874153807643106e-4	0.057285204847704274
ENSG00000187753.13	C9orf153	C9orf153	389766	54.310267697440985	1.2919705333933107	0.3847010708978341	3.3583751934405766	7.840211701288006e-4	0.057285204847704274
ENSG00000272963.1	OR7A19P	OR7A19P	387853	8.668884532146922	-1.6399918254161707	0.48852918253885413	-3.3569986891944525	7.879348617211128e-4	0.057285204847704274
ENSG00000227359.1	NA	ENSG00000227359.1	NA	18.076626903044083	1.372930903075704	0.409480758826997	3.3528581587291586	7.998168397233919e-4	0.057592497290091305
ENSG00000187764.11	SEMA4D	SEMA4D	10507	834.2648566958214	1.0763011112856629	0.3210162586633318	3.352793144394726	8.000047288014863e-4	0.057592497290091305
ENSG00000101052.13	IFT52	IFT52	51098	209.56163445753302	-0.5147122868211002	0.1534646919803643	-3.3539459805318423	7.96679142815682e-4	0.057592497290091305
ENSG00000132406.12	TMEM128	TMEM128	85013	150.86292478646467	-0.711319158924068	0.21238246704108774	-3.349236727655374	8.103452706469782e-4	0.05814689240091949
ENSG00000077274.9	CAPN6	CAPN6	827	297.8572957302578	-1.5808408750659388	0.47254637959907014	-3.345366599585836	8.217387782020237e-4	0.05877299852276746
ENSG00000127328.21	RAB3IP	RAB3IP	117177	378.98792157580664	0.8891252892970031	0.26585614830531473	3.3443849050122894	8.246523868332508e-4	0.058790509480743304
ENSG00000185664.14	PMEL	PMEL	6490	9.867569992459584	1.4274704725544551	0.42711999039413595	3.3420830320707307	8.315218269287425e-4	0.05908901395294603
ENSG00000186141.9	POLR3C	POLR3C	10623	413.377327563708	0.41525759006232366	0.12448276648616445	3.335864086122131	8.503472547043182e-4	0.05993325652087659
ENSG00000164484.11	TMEM200A	TMEM200A	114801	291.0924886357316	-0.8761039928383381	0.26258218186663107	-3.3364944514145396	8.484212221053571e-4	0.05993325652087659
ENSG00000237359.2	NA	ENSG00000237359.2	NA	33.43952523292722	-1.335042101743584	0.40025649172944244	-3.335466455459815	8.515642694191461e-4	0.05993325652087659
ENSG00000116690.12	PRG4	PRG4	10216	302.652462265311	2.075965756474094	0.62327274402823	3.3307501031684246	8.661231852321867e-4	0.06021936456729302
ENSG00000160862.13	AZGP1	AZGP1	563	34.72136514508734	1.5247175136984965	0.4577801672858787	3.330676212423871	8.663531040857642e-4	0.06021936456729302
ENSG00000285769.2	NA	ENSG00000285769.2	NA	7.297117590390647	-1.9535495126772904	0.5863618479017985	-3.3316449896386557	8.6334313971959e-4	0.06021936456729302
ENSG00000269318.1	NA	ENSG00000269318.1	NA	13.953752885425018	1.4136328285897357	0.4244368110539007	3.3306084481211826	8.665640096160465e-4	0.06021936456729302
ENSG00000228436.3	RRAGC-DT	RRAGC-DT	105378663	26.38841861037736	1.0567877722821133	0.318240478863347	3.320720783404489	8.978531263830604e-4	0.060765204977912234
ENSG00000163564.15	PYHIN1	PYHIN1	149628	232.0994141210341	1.4635759794200756	0.4407744774493912	3.3204644422455707	8.986780621399997e-4	0.060765204977912234
ENSG00000240230.6	COX19	COX19	90639	203.9337236190954	0.7954559741028889	0.23914186540693344	3.3262932558852	8.800928141700264e-4	0.060765204977912234
ENSG00000158623.14	COPG2	COPG2	26958	245.9281474214563	-0.5834043557921453	0.17537567590366232	-3.3265979035349353	8.791313092039887e-4	0.060765204977912234
ENSG00000228828.1	TLK2P2	TLK2P2	553121	65.19557050824119	-1.1223960339922436	0.3375176117931433	-3.3254443465312677	8.827772208308642e-4	0.060765204977912234
ENSG00000260350.1	NA	ENSG00000260350.1	NA	8.855760970499583	1.3917072791823548	0.4189663065066001	3.321764202917904	8.945025183044658e-4	0.060765204977912234
ENSG00000259804.1	CTCF-DT	CTCF-DT	107984813	19.21479136552013	1.7198183759099614	0.5176372038075148	3.3224396609434628	8.923396846646753e-4	0.060765204977912234
ENSG00000180884.10	ZNF792	ZNF792	126375	178.93666477253714	0.8491889927095415	0.25575758797573034	3.3202885569523115	8.992444878478092e-4	0.060765204977912234
ENSG00000102317.18	RBM3	RBM3	5935	1314.7771354730544	-0.9144847137832299	0.2754092224318695	-3.3204578470840946	8.986992954057334e-4	0.060765204977912234
ENSG00000256043.3	CTSO	CTSO	1519	668.6289588240916	-1.1600990616592324	0.3499018333894186	-3.315498665501748	9.147977785310951e-4	0.061458486562783514
ENSG00000188649.14	CC2D2B	CC2D2B	387707	76.07779668949918	-0.9169253705443311	0.2765645949719789	-3.3154112536972877	9.150839163190791e-4	0.061458486562783514
ENSG00000135624.16	CCT7	CCT7	10574	659.3082568897001	0.5045960669288547	0.15232780110522354	3.312567130016501	9.244393761154895e-4	0.06184448479238658
ENSG00000187824.8	TMEM220	TMEM220	388335	111.99247729381585	-0.7557319089972682	0.22818264122236487	-3.3119605634716294	9.264460475503914e-4	0.06184448479238658
ENSG00000270681.1	NA	ENSG00000270681.1	NA	14.054235660657696	-1.7791774697982747	0.537558598270791	-3.3097367905964137	9.338374075063421e-4	0.06214955966754444
ENSG00000287697.1	NA	ENSG00000287697.1	NA	11.357393868068458	1.2538452599438457	0.3794038999778653	3.304776940924951	9.505201626002956e-4	0.06306930319855998
ENSG00000067533.6	RRP15	RRP15	51018	372.09544518274697	-0.4390214655961285	0.13292507406107515	-3.302773902494958	9.573354266380743e-4	0.06333075709732774
ENSG00000241990.5	NA	ENSG00000241990.5	NA	173.61884094930008	1.0932327208340458	0.3313562374797546	3.2992670641995705	9.6937640556505e-4	0.0639353078987799
ENSG00000051620.11	HEBP2	HEBP2	23593	1067.982592941631	0.6498905646421421	0.19704502383780426	3.2981830851871368	9.731266063924766e-4	0.06399106272304438
ENSG00000110315.7	RNF141	RNF141	50862	529.0754183072316	-0.5956986496842064	0.1807362121797035	-3.2959562585715334	9.808728597195753e-4	0.06430847686536466
ENSG00000188092.15	GPR89B	GPR89B	51463	145.78690427185657	1.066420088756255	0.3240809001633413	3.290598391385498	9.997453234852592e-4	0.06468917529332835
ENSG00000224553.1	NA	ENSG00000224553.1	NA	6.658492594027198	-1.1846517156458587	0.3598340727043428	-3.2922166229078207	9.940101545313506e-4	0.06468917529332835
ENSG00000163884.4	KLF15	KLF15	28999	334.74118400890893	0.9498543686962877	0.2887454826929096	3.28959040272325	0.001003333200595216	0.06468917529332835
ENSG00000272599.2	NA	ENSG00000272599.2	NA	49.73394335057748	0.8437496304458489	0.25628015992683256	3.292293990634069	9.93736720293479e-4	0.06468917529332835
ENSG00000185669.6	SNAI3	SNAI3	333929	11.548846633178485	1.816603285413155	0.5524112638848546	3.28849790758758	0.0010072353318630724	0.06468917529332835
ENSG00000160410.15	SHKBP1	SHKBP1	92799	189.3183661587037	0.7521583831097911	0.2287082552154207	3.288724241288675	0.001006425770145681	0.06468917529332835
ENSG00000182324.7	KCNJ14	KCNJ14	3770	25.64669057644701	1.0945462883043684	0.3326024548763685	3.290854508909808	9.988355823549785e-4	0.06468917529332835
ENSG00000285053.1	NA	ENSG00000285053.1	NA	31.824920778996525	1.013874190738269	0.3087296486768436	3.284019513783468	0.0010233783624662258	0.06500065892396346
ENSG00000162849.16	KIF26B	KIF26B	55083	115.22970721563819	-0.9855026976315067	0.3001773575493918	-3.28306806908096	0.0010268386810812695	0.06500065892396346
ENSG00000176907.5	TCIM	TCIM	56892	970.4042512189113	-1.2373299971294205	0.37686151820698677	-3.283248454276596	0.0010261818056526535	0.06500065892396346
ENSG00000166432.15	ZMAT1	ZMAT1	84460	702.1802104538556	-0.6450546215364839	0.19638980004957363	-3.2845627490514078	0.0010214075080744736	0.06500065892396346
ENSG00000210107.1	NA	ENSG00000210107.1	NA	16.655851272564227	-2.0113919063107373	0.6123875665099942	-3.2845080734961516	0.001021605711561594	0.06500065892396346
ENSG00000168818.10	STX18	STX18	53407	336.86074028146135	-0.4136986971743322	0.12607979349380682	-3.2812450410196266	0.001033499139688953	0.06508567671583283
ENSG00000138964.17	PARVG	PARVG	64098	379.88398347895185	1.4240773163886735	0.4340265237664101	3.281083616804722	0.0010340908280240362	0.06508567671583283
ENSG00000225963.8	NA	ENSG00000225963.8	NA	6.948652493779998	-1.4583953915637105	0.4448823367783842	-3.278159798666501	0.0010448622710959134	0.06520473362598266
ENSG00000237945.7	LINC00649	LINC00649	100506334	256.0345860022049	1.3937266104861294	0.4251490072851416	3.2782073734241983	0.0010446861763048836	0.06520473362598266
ENSG00000102144.15	PGK1	PGK1	5230	1413.2001860957587	0.7011230864316849	0.21377622463944915	3.279705624955186	0.0010391545284329695	0.06520473362598266
ENSG00000225973.4	PIGBOS1	PIGBOS1	101928527	28.785991881063175	0.5807586271604119	0.1772713904657101	3.2760990119990567	0.0010525165503221768	0.06549685617809953
ENSG00000160199.15	PKNOX1	PKNOX1	5316	495.35207889632034	0.6810242177408427	0.20795455785329386	3.2748703600008913	0.0010571047247009261	0.06559707036742733
ENSG00000177640.16	CASC2	CASC2	255082	109.79621665821804	-1.2322471484443445	0.3764551189923996	-3.2732909881595282	0.0010630297799135927	0.06577944669021499
ENSG00000184378.3	ACTRT3	ACTRT3	84517	20.87125292872957	1.903315933794811	0.5818296740980048	3.27125964612491	0.0010706955838833002	0.06584253379793652
ENSG00000145423.5	SFRP2	SFRP2	6423	566.9473771658954	-1.264021084248564	0.3864742736792004	-3.2706474151958336	0.0010730160076925512	0.06584253379793652
ENSG00000286488.1	NA	ENSG00000286488.1	NA	74.36445978087902	1.8269982108806868	0.5584006037102673	3.2718413961970683	0.0010684949877262221	0.06584253379793652
ENSG00000149311.18	ATM	ATM	472	6500.23710582786	0.8947329164476983	0.27379659156786235	3.2678745609071345	0.0010835837960981923	0.0660676787239276
ENSG00000261476.1	NA	ENSG00000261476.1	NA	15.295058135441645	1.044400904900502	0.3196341406984302	3.267488581220984	0.0010850624350300661	0.0660676787239276
ENSG00000154059.11	IMPACT	IMPACT	55364	319.0861028148649	-0.6245063786719797	0.19113679288059432	-3.2673268671098663	0.0010856824957130053	0.0660676787239276
ENSG00000013810.19	TACC3	TACC3	10460	145.181328879871	1.1808912843872992	0.36171393262737284	3.2647105291457463	0.0010957599757158178	0.06613286713710617
ENSG00000222078.1	RN7SKP110	RN7SKP110	106480867	12.030242563194301	1.5299012889703	0.46858396421334514	3.2649458919036753	0.0010948498886231	0.06613286713710617
ENSG00000105639.19	JAK3	JAK3	3718	406.6677970564909	1.247365086894851	0.3819356128992452	3.26590410730802	0.0010911519282998338	0.06613286713710617
ENSG00000284602.1	NA	ENSG00000284602.1	NA	64.54602963878843	0.876735248542445	0.2687421242986623	3.2623662956838846	0.0011048627853600776	0.06650006092540205
ENSG00000281005.1	LINC00921	LINC00921	283876	110.24679436614244	0.6749519797992677	0.20699624840401784	3.260696679303521	0.0011113885955430765	0.06671057049378319
ENSG00000157106.16	SMG1	SMG1	23049	7552.160244191669	0.4482884301554101	0.1375469232660944	3.2591672682359016	0.0011173976617665031	0.06688900296482146
ENSG00000138587.6	MNS1	MNS1	55329	70.2024775430783	-0.9757393819367473	0.2996280232917656	-3.25650241662013	0.0011279397032955296	0.06733708326259409
ENSG00000007908.16	SELE	SELE	6401	80.77020911582898	-1.55398429995953	0.4776273930447297	-3.2535493620944806	0.0011397292198581624	0.0678570134709607
ENSG00000228643.1	NA	ENSG00000228643.1	NA	10.242204941514524	1.8383803019239433	0.5656701133420575	3.2499159113472293	0.0011543913712488668	0.06801580001954406
ENSG00000250511.1	NA	ENSG00000250511.1	NA	16.919645737296353	-2.0276128703416725	0.6235107658698024	-3.2519292068888928	0.0011462456747399778	0.06801580001954406
ENSG00000176623.12	RMDN1	RMDN1	51115	412.7160243226566	-0.4509409759988335	0.13870676842576554	-3.2510380071335345	0.0011498448500384527	0.06801580001954406
ENSG00000182325.11	FBXL6	FBXL6	26233	35.310485152817606	0.8262968240675547	0.25425859737238365	3.2498284526338814	0.0011547464345775787	0.06801580001954406
ENSG00000288559.1	NA	ENSG00000288559.1	NA	55.843978663174575	1.1182012773637982	0.3442978137055954	3.247773389348204	0.0011631186500287863	0.068144523248628
ENSG00000168071.22	CCDC88B	CCDC88B	283234	184.41894398402746	1.4263328960828157	0.4390771043415657	3.248479326248919	0.00116023639701349	0.068144523248628
ENSG00000188316.15	ENO4	ENO4	387712	12.742927435182287	-1.9459224987787285	0.6002106959096984	-3.242065681334496	0.001186666699941416	0.06915629823547476
ENSG00000133119.13	RFC3	RFC3	5983	154.95778413499426	-0.5305309954689235	0.1636071122689739	-3.2427135233382653	0.001183971936314987	0.06915629823547476
ENSG00000184786.6	DYNLT2	DYNLT2	6991	48.84016737163806	1.0120236416467436	0.31223509321666537	3.2412232437450035	0.0011901793793112272	0.0691779988043457
ENSG00000183615.6	FAM167B	FAM167B	84734	39.17746288094417	1.2624074180606197	0.3904642029291328	3.2330938626139307	0.001224573205534106	0.0693473602691795
ENSG00000207508.1	RNU6-1237P	RNU6-1237P	106480651	10.841997146883084	1.1887102859644925	0.3673104049591304	3.236255412086017	0.0012110896597748602	0.0693473602691795
ENSG00000270019.1	NA	ENSG00000270019.1	NA	25.414986338874254	1.3973805120420737	0.4315810877774583	3.237816835854084	0.0012044811278364932	0.0693473602691795
ENSG00000287617.1	NA	ENSG00000287617.1	NA	9.188806476194685	-1.6696614318276144	0.5163450147319855	-3.2336158657293717	0.0012223374248375703	0.0693473602691795
ENSG00000112981.5	NME5	NME5	8382	34.93242386571552	-1.4271290660700073	0.441230763753929	-3.234427839818318	0.0012188671678030002	0.0693473602691795
ENSG00000280047.1	NA	ENSG00000280047.1	NA	110.34932481941769	1.0127315191545432	0.31303597114406395	3.2351921584387777	0.001215608899831183	0.0693473602691795
ENSG00000224596.8	ZMIZ1-AS1	ZMIZ1-AS1	283050	29.628255350171322	-1.1657808529251403	0.3602764617905096	-3.235795219958079	0.0012130437463899043	0.0693473602691795
ENSG00000134817.10	APLNR	APLNR	187	153.763492933012	-1.7929535154693912	0.553920990656995	-3.2368398123761364	0.0012086123462042699	0.0693473602691795
ENSG00000108821.13	COL1A1	COL1A1	1277	3759.030899240557	-0.968435152106833	0.2993329674201064	-3.235310699164179	0.0012151042854157163	0.0693473602691795
ENSG00000141858.12	SAMD1	SAMD1	90378	190.4689026879489	0.6491968151537498	0.2005375057121958	3.237283783141562	0.0012067334529657456	0.0693473602691795
ENSG00000259556.2	NA	ENSG00000259556.2	NA	8.44184335311606	2.0662888193024496	0.6392719992240611	3.2322529718343374	0.0012281827515115656	0.06937343034114943
ENSG00000277022.1	NA	ENSG00000277022.1	NA	16.147710168646558	2.9347098462347816	0.9084174837792284	3.2305739361441006	0.0012354194725954432	0.06960372266446296
ENSG00000280670.3	CCDC163	CCDC163	126661	28.66745881084447	1.0102753174900245	0.31291529475061836	3.2285904027004357	0.0012440193229244399	0.06989590263316986
ENSG00000186265.10	BTLA	BTLA	151888	133.44827467375998	2.5225666205574573	0.7817926180951543	3.226644204832372	0.0012525109985103682	0.06989590263316986
ENSG00000001167.14	NFYA	NFYA	4800	777.6299040086326	0.6052842823247253	0.1875998488665243	3.2264646585903165	0.001253297087480235	0.06989590263316986
ENSG00000061337.15	LZTS1	LZTS1	11178	34.40627892713401	-0.9491755853659272	0.29406378869004574	-3.227788057802635	0.001247513663248753	0.06989590263316986
ENSG00000276087.2	NA	ENSG00000276087.2	NA	8.866864275190485	-1.2484333927220421	0.3871033966045818	-3.2250644238011974	0.0012594432394263699	0.07006130081142298
ENSG00000257315.2	ZBED6	ZBED6	100381270	72.74390745952418	0.6405358443706778	0.198668861148195	3.224138099291145	0.0012635245042716056	0.07011128792090479
ENSG00000203799.13	CCDC162P	CCDC162P	221262	57.93726069521693	-1.4364189403886878	0.4456451029260677	-3.223235105596996	0.0012675147263226064	0.07015598468884597
ENSG00000167302.10	TEPSIN	TEPSIN	146705	172.68003255329307	0.7167867871278537	0.22253796251290445	3.2209640954463623	0.0012776015275233453	0.07052381677643195
ENSG00000180448.10	ARHGAP45	ARHGAP45	23526	486.53632730385704	1.6126179322164313	0.5007663006068711	3.2203004280881604	0.0012805631989910018	0.07052381677643195
ENSG00000245573.9	BDNF-AS	BDNF-AS	497258	67.84357706348712	-0.8583341538539706	0.26675370214415917	-3.217702873304863	0.0012922160547475141	0.07081151111948504
ENSG00000170236.16	USP50	USP50	373509	13.551189530487337	-1.4031460795065613	0.43606731124785	-3.217728188548046	0.0012921020176263928	0.07081151111948504
ENSG00000238390.1	LOC124900469	LOC124900469	124900469	17.007298675598115	1.5913894683538767	0.49510408905194503	3.2142523229835662	0.0013078469017998055	0.07149022183560277
ENSG00000169594.13	BNC1	BNC1	646	70.4758509203037	2.0260334167681933	0.6304983863178698	3.2133839843751093	0.0013118078249564945	0.07152924399991736
ENSG00000286736.1	NA	ENSG00000286736.1	NA	11.636015475936702	-2.390531932015937	0.7443107181631449	-3.2117392289008504	0.0013193407292515585	0.07158560818887336
ENSG00000147174.11	GCNA	GCNA	93953	162.4162329945954	1.3438658215468895	0.41834399806043104	3.2123463651383952	0.0013165554377524333	0.07158560818887336
ENSG00000227110.7	LMCD1-AS1	LMCD1-AS1	100288428	54.679802772719945	-0.6637949590293116	0.20681051821667834	-3.2096769775212506	0.001328842142994526	0.07175897571942208
ENSG00000198157.11	HMGN5	HMGN5	79366	88.07966948811914	-0.8554204877361574	0.26651670195242777	-3.2096318222069504	0.0013290508917120254	0.07175897571942208
ENSG00000286965.1	NA	ENSG00000286965.1	NA	20.319013724378237	1.3026223391918454	0.4063466077976101	3.205692662852609	0.0013473781365146542	0.07239364138849101
ENSG00000266378.1	NA	ENSG00000266378.1	NA	11.116876594613283	2.0555902110928903	0.6411515298477704	3.206091096095415	0.001345513852076324	0.07239364138849101
ENSG00000242498.8	ARPIN	ARPIN	348110	631.6050483841132	-0.5725019383210037	0.1787048679175931	-3.2036169187344345	0.001357129227035342	0.07274014535854392
ENSG00000104903.5	LYL1	LYL1	4066	41.60802511996765	1.0234764090611512	0.3195911600362951	3.2024553149245985	0.0013626143850891889	0.07285687448817899
ENSG00000286348.1	NA	ENSG00000286348.1	NA	8.52725848005152	-1.927920465996231	0.6025636186283416	-3.199530151496523	0.0013765178813187964	0.07291259745369255
ENSG00000122884.12	P4HA1	P4HA1	5033	1668.2372927718475	1.0800646263300462	0.3375781121174148	3.199450993891403	0.0013768959344834582	0.07291259745369255
ENSG00000279358.1	NA	ENSG00000279358.1	NA	52.21616764395407	-1.9786489513918215	0.6183400783779519	-3.199936443683664	0.0013745789543783472	0.07291259745369255
ENSG00000118971.8	CCND2	CCND2	894	3765.870392344894	-0.5108572910368967	0.15959836432891267	-3.2008930240919162	0.001370023858335048	0.07291259745369255
ENSG00000281106.4	TMEM272	TMEM272	283521	17.855843976431537	2.0379581725422495	0.637995348567961	3.194315095112579	0.001401630416858001	0.07404440396394461
ENSG00000229956.11	NA	ENSG00000229956.11	NA	64.40698543236961	-0.9132084800523101	0.2860753488776687	-3.192195635293328	0.0014119566440484845	0.07441146629603843
ENSG00000136271.10	DDX56	DDX56	54606	435.5590119919475	0.5002336549013421	0.15692655643324288	3.1876928052910105	0.0014341281001928204	0.07539954157314473
ENSG00000188153.13	COL4A5	COL4A5	1287	699.3568492266352	-0.7701440081639598	0.24174470825338315	-3.185774008160453	0.0014436732096372272	0.07572065984547258
ENSG00000228412.9	LNC-LBCS	LNC-LBCS	100506885	30.803775694702313	-2.1806030712696254	0.6847493269766743	-3.184527513006094	0.0014499052735939455	0.07586689613301907
ENSG00000226029.1	LINC01772	LINC01772	107984921	65.26039582101244	1.4725145993786688	0.4628278597996214	3.1815599865059667	0.0014648418395584336	0.07646682673846619
ENSG00000169962.5	TAS1R3	TAS1R3	83756	7.32408333409314	1.8885974489637698	0.5938791649470483	3.18010390065151	0.0014722225560477088	0.07667042715644203
ENSG00000047634.15	SCML1	SCML1	6322	516.6080072440578	-0.6505627548128393	0.2047412537412413	-3.177487403857758	0.001485571428830307	0.07718314388137461
ENSG00000235098.8	ANKRD65	ANKRD65	441869	54.391258809795346	-0.8826476738079572	0.2781156829890718	-3.17367098583448	0.0015052421268932491	0.07765568808742714
ENSG00000224986.2	PPP1R8P1	PPP1R8P1	5512	81.34729868684039	-1.0049313644894178	0.31662044876795287	-3.1739307059915114	0.0015038958976914842	0.07765568808742714
ENSG00000185220.12	PGBD2	PGBD2	267002	118.80937150165542	0.8920476876976428	0.2810734061986607	3.173717854570523	0.001504999106190785	0.07765568808742714
ENSG00000072958.8	AP1M1	AP1M1	8907	423.91869118341367	0.42514447163479624	0.13402140399293241	3.1722132358590733	0.0015128188291314497	0.07786421959564652
ENSG00000168385.18	SEPTIN2	SEPTIN2	4735	4223.311091119879	-0.44777086279481376	0.14130875602818727	-3.1687410984319726	0.001531007085242305	0.07792896067316511
ENSG00000127084.19	FGD3	FGD3	89846	225.10886572728387	1.4511776179780287	0.45798738824849067	3.168597335240729	0.0015317644909655678	0.07792896067316511
ENSG00000166471.11	TMEM41B	TMEM41B	440026	423.0912908685497	-0.6065949611652058	0.19135691648686878	-3.169966219678458	0.0015245666057045824	0.07792896067316511
ENSG00000104164.11	BLOC1S6	BLOC1S6	26258	786.0999785608149	-0.3385638535481472	0.10683626969498727	-3.168997331287696	0.0015296579966530735	0.07792896067316511
ENSG00000156261.13	CCT8	CCT8	10694	1069.7561344491064	0.4528276352335322	0.1427961700867034	3.171146921927829	0.0015183832608981686	0.07792896067316511
ENSG00000100100.13	PIK3IP1	PIK3IP1	113791	555.5580309941558	0.8920023158797826	0.2816971123309852	3.166529853638358	0.0015426951021884068	0.07830421752559542
ENSG00000164039.15	BDH2	BDH2	56898	295.34262602149346	-0.5328212692502502	0.16831544028365797	-3.1656113565832067	0.0015475741307011514	0.07831817030379166
ENSG00000245937.8	SLC12A2-DT	SLC12A2-DT	644873	656.1817053318641	-0.576497260360227	0.18218248391466588	-3.164394556340871	0.0015540596201346136	0.07831817030379166
ENSG00000276136.1	NA	ENSG00000276136.1	NA	13.68989036306974	1.8716379173304443	0.5917016013761707	3.163144924700925	0.0015607461420565863	0.07831817030379166
ENSG00000212371.1	NA	ENSG00000212371.1	NA	21.10552816006266	2.0755050730674904	0.6561073125297618	3.163362202236304	0.001559581635299473	0.07831817030379166
ENSG00000167280.16	ENGASE	ENGASE	64772	531.9423494084638	0.9520901705057782	0.30094117668753273	3.1637085392748814	0.0015577270834575309	0.07831817030379166
ENSG00000102796.11	DHRS12	DHRS12	79758	39.68668456966478	-0.7918692036689478	0.25055820033132487	-3.1604202242106703	0.0015754174052476093	0.07887470459136268
ENSG00000113263.12	ITK	ITK	3702	447.7473498340062	1.5449632826988475	0.4892851714485053	3.157592694103232	0.0015907765276384539	0.07902722890036244
ENSG00000105825.14	TFPI2	TFPI2	7980	182.33018467362595	-1.1960464146184933	0.37911660915046236	-3.15482462585492	0.0016059460745935842	0.07902722890036244
ENSG00000164692.18	COL1A2	COL1A2	1278	4665.331132133567	-0.8781532901718893	0.2783719951817111	-3.1546035713781584	0.0016071632188189376	0.07902722890036244
ENSG00000286122.1	NA	ENSG00000286122.1	NA	40.17257452287052	1.9374123988577387	0.6140904624977327	3.154929960933715	0.0016053663894745453	0.07902722890036244
ENSG00000187720.14	THSD4	THSD4	79875	493.8208693119104	-1.077554374834372	0.34125209008780066	-3.157649157715425	0.0015904684735527934	0.07902722890036244
ENSG00000172183.15	ISG20	ISG20	3669	275.2439172149922	1.2778824156447344	0.40499474285054954	3.155306181631835	0.0016032975255816843	0.07902722890036244
ENSG00000135722.9	FBXL8	FBXL8	55336	35.46261743523048	1.1997818533014686	0.3801277808657386	3.1562593256640517	0.0015980671001450974	0.07902722890036244
ENSG00000278341.1	NA	ENSG00000278341.1	NA	21.512314100253263	1.5134458216250493	0.47966438017614155	3.155218282144036	0.0016037806711687906	0.07902722890036244
ENSG00000014824.14	SLC30A9	SLC30A9	10463	1069.106624520656	-0.3943545227059206	0.12512353389398176	-3.1517214262830886	0.0016231104463402945	0.07948737123865851
ENSG00000156968.9	MPV17L	MPV17L_ENSG00000156968.9	255027	151.7408102366197	-0.9404620557022833	0.29840699605028337	-3.151608602178381	0.0016237376665938685	0.07948737123865851
ENSG00000243710.7	CFAP57	CFAP57	149465	23.115058365489755	-2.5076683470547474	0.7959062858336813	-3.150708056574853	0.0016287520494110913	0.07955605076824153
ENSG00000126804.13	ZBTB1	ZBTB1	22890	1154.7262431624588	0.4694939385877775	0.14912278993468417	3.148371478252358	0.0016418290261876474	0.08001737083603469
ENSG00000170075.9	GPR37L1	GPR37L1	9283	37.374057174897246	-1.6461651710156384	0.5232286659410234	-3.1461677812606483	0.0016542507774236091	0.0802675999468385
ENSG00000105792.19	CFAP69	CFAP69	79846	302.8943821757648	-0.9720553652992034	0.30893201921884983	-3.1465024821871634	0.0016523585897011918	0.0802675999468385
ENSG00000135297.15	MTO1	MTO1	25821	499.05865499975727	0.4149863181455174	0.13194432086452673	3.1451624096167263	0.0016599465094252778	0.08036694869479
ENSG00000158079.16	PTPDC1	PTPDC1	138639	354.82767443995857	-0.6111157748441588	0.19434392113586121	-3.1445067654930265	0.001663670644620144	0.08037061541740603
ENSG00000020181.18	ADGRA2	ADGRA2	25960	902.3630392627186	-0.7483135692683668	0.23818178263898934	-3.1417749962959216	0.0016792703003520898	0.08059399879402218
ENSG00000109854.13	HTATIP2	HTATIP2	10553	211.16754747289994	0.8151318124411848	0.25938671107731404	3.1425349782018044	0.001674916998934175	0.08059399879402218
ENSG00000233093.6	LINC00892	LINC00892	100128420	9.057247866116134	1.5913516774734615	0.5064791193349095	3.1419887152764923	0.0016780450320482863	0.08059399879402218
ENSG00000248932.6	COPB2-DT	COPB2-DT	100507291	181.9708819786819	-0.7951817352005053	0.25323977735532366	-3.140034885138825	0.0016892771729436831	0.08078716331879782
ENSG00000021461.16	CYP3A43	CYP3A43	64816	6.444763291080589	-1.689799447625355	0.5381868986312158	-3.139800414917316	0.0016906297285380996	0.08078716331879782
ENSG00000106080.11	FKBP14	FKBP14	55033	284.5176804932873	-0.6040315244803469	0.19244350244557984	-3.1387473040361966	0.0016967169557788018	0.08090254939145286
ENSG00000158411.11	MITD1	MITD1	129531	355.1636456926441	0.5762383456751444	0.18366835071730028	3.1373850934289833	0.0017046207561481	0.08091978768498709
ENSG00000144659.13	SLC25A38	SLC25A38	54977	218.5527846856305	0.4773363663885576	0.15223471972483818	3.1355289204153656	0.0017154451336369773	0.08091978768498709
ENSG00000042317.17	SPATA7	SPATA7	55812	279.85954092216747	-0.595804667141516	0.18987535494485938	-3.1378725654761266	0.0017017884696116923	0.08091978768498709
ENSG00000172349.17	IL16	IL16	3603	1117.4766590977397	1.3286021139060062	0.42368488676269916	3.1358260712521955	0.0017137080426303	0.08091978768498709
ENSG00000264188.1	NA	ENSG00000264188.1	NA	6.073232368021485	1.851081155086058	0.5902748732956575	3.1359646815914632	0.0017128983046539527	0.08091978768498709
ENSG00000183281.14	PLGLB1	PLGLB1	5343	31.406392925253954	1.472671816589818	0.46998767075188563	3.133426488047739	0.0017277819162631511	0.08111389250094823
ENSG00000217555.12	CKLF	CKLF	51192	28.23631149800671	0.8533960222615466	0.27239401178320793	3.1329470742578023	0.001730606449473225	0.08111389250094823
ENSG00000046647.13	GEMIN8	GEMIN8	54960	204.11655449127866	-0.5301681276100727	0.1691831289905252	-3.1336938309006204	0.001726208670319743	0.08111389250094823
ENSG00000170035.16	UBE2E3	UBE2E3	10477	451.4111338429438	-0.39983037357476653	0.12770217849840487	-3.1309596929057935	0.0017423607273183122	0.08114685932789661
ENSG00000165495.16	PKNOX2	PKNOX2	63876	203.61417979603644	-0.7801279055508645	0.249082363495204	-3.1320078009693595	0.0017361526217035664	0.08114685932789661
ENSG00000100739.11	BDKRB1	BDKRB1	623	17.310551990505918	-1.534890938111484	0.49019044417455765	-3.1312135035519106	0.0017408554975907387	0.08114685932789661
ENSG00000273340.1	NA	ENSG00000273340.1	NA	43.094691615602216	0.9910334677040276	0.31674705881477383	3.12878506721529	0.0017553065304770131	0.08157731552716904
ENSG00000272674.3	PCDHB16	PCDHB16	57717	137.9229581459238	-0.7849527800980474	0.2510068433339299	-3.1272166514351807	0.001764698323182075	0.08163254328612829
ENSG00000161912.18	NA	ENSG00000161912.18	NA	418.732125199921	0.9548964646981427	0.3053976399804232	3.126731643241756	0.0017676119273450086	0.08163254328612829
ENSG00000105519.17	CAPS	CAPS	828	90.86219071515868	-1.0487563087935525	0.335347557362017	-3.1273712474410273	0.0017637705423687025	0.08163254328612829
ENSG00000167543.16	TP53I13	TP53I13	90313	137.88917289071102	0.6378262403002352	0.2040481927317422	3.125860767307906	0.0017728546684265163	0.0817033796877986
ENSG00000106333.13	PCOLCE	PCOLCE	5118	213.47558553377004	-0.9624240242102631	0.3081089446435489	-3.123648439754617	0.0017862374001738105	0.08214827492365108
ENSG00000235919.4	ASH1L-AS1	ASH1L-AS1	645676	28.68438867522665	0.8799551942479056	0.2818960396505616	3.121559264680335	0.001798960349490493	0.08256103653942931
ENSG00000173275.13	ZNF449	ZNF449	203523	226.9971151900515	-0.6546972583390014	0.20986040481567395	-3.119679764813375	0.001810477506619708	0.08291685861398243
ENSG00000285417.1	NA	ENSG00000285417.1	NA	77.73624018168789	2.2612960337892525	0.7257977863424732	3.1156006209176326	0.0018357070817486458	0.08308941098728492
ENSG00000197980.13	LEKR1	LEKR1	389170	15.733391816733903	-1.4429885297052276	0.46294465803574686	-3.1169784652614037	0.0018271491840386096	0.08308941098728492
ENSG00000160957.13	RECQL4	RECQL4	9401	32.57961412645998	1.1540682272656397	0.370539912193833	3.114558484220549	0.0018422043195485908	0.08308941098728492
ENSG00000106692.14	FKTN	FKTN	2218	431.05529193310286	-0.6080056946815925	0.1952363145246804	-3.1142039131492245	0.0018444197182251726	0.08308941098728492
ENSG00000083544.15	TDRD3	TDRD3	81550	672.5471846360736	-0.39647314393083	0.1272329844131327	-3.1161191868569182	0.0018324819156017003	0.08308941098728492
ENSG00000137809.17	ITGA11	ITGA11	22801	320.84971676317105	-1.084594529078936	0.3481361055335221	-3.1154324755163905	0.0018367539635838676	0.08308941098728492
ENSG00000169684.13	CHRNA5	CHRNA5	1138	115.83777200876888	1.5735625549518462	0.5050960801199897	3.1153727318137836	0.001837126062984926	0.08308941098728492
ENSG00000198743.7	SLC5A3	SLC5A3	6526	3569.1423204400735	0.9518405199437935	0.30530403904249087	3.117680732063032	0.001822801469540605	0.08308941098728492
ENSG00000232000.3	CLCN3P1	CLCN3P1	100419056	57.31744864968135	-1.0791117537603352	0.34661764360822644	-3.1132626213916255	0.001850312891922569	0.08318478101257606
ENSG00000196505.11	GDAP2	GDAP2	54834	1074.1884022208255	-0.27993213375092535	0.08996909753801366	-3.111425382839354	0.0018618652111048566	0.08326259499342105
ENSG00000115363.14	EVA1A	EVA1A	84141	8.049834775666621	-1.7686830451792965	0.569338449000148	-3.106558231374317	0.00189279025392016	0.08326259499342105
ENSG00000231646.6	FSIP2-AS1	FSIP2-AS1	107985781	26.036644256280702	-0.9987718509374116	0.32179871930320686	-3.1037160530037524	0.0019110664470158867	0.08326259499342105
ENSG00000132326.12	PER2	PER2	8864	708.96023435821	-0.8258036034573853	0.2660380092341987	-3.1040812770870407	0.0019087088890432917	0.08326259499342105
ENSG00000154814.14	OXNAD1	OXNAD1	92106	417.5851156241487	0.747723932237013	0.24069296820531957	3.1065466424394175	0.001892864447725424	0.08326259499342105
ENSG00000178917.16	ZNF852	ZNF852	285346	261.8843917161549	0.5607526479542881	0.18036682467115836	3.1089566996405384	0.0018774923154221406	0.08326259499342105
ENSG00000114416.18	FXR1	FXR1	8087	2543.5524072972007	0.707672587814557	0.2279077114224283	3.105083998245595	0.0019022499499705002	0.08326259499342105
ENSG00000271538.6	NA	ENSG00000271538.6	NA	8.468657027206957	-2.5272790356010706	0.8144233079011767	-3.1031516547752513	0.0019147149538612208	0.08326259499342105
ENSG00000285868.1	NA	ENSG00000285868.1	NA	67.0477610557121	-2.702779330962944	0.8688722045376543	-3.110675329292127	0.0018666004694793015	0.08326259499342105
ENSG00000136816.16	TOR1B	TOR1B	27348	210.93853338340327	0.46240167046804537	0.1488014926841022	3.1075069350930504	0.0018867255860361778	0.08326259499342105
ENSG00000243660.10	ZNF487	ZNF487	642819	75.76486319882537	-0.6724030110176105	0.21659156466202464	-3.1044745997696004	0.0019061729391107135	0.08326259499342105
ENSG00000257176.3	LOC100506606	LOC100506606	100506606	39.78640593911117	-1.055528208390723	0.3401739721218162	-3.102907026680861	0.001916298318655612	0.08326259499342105
ENSG00000166133.18	RPUSD2	RPUSD2	27079	32.15927292112574	0.5296717805688954	0.17028822945506136	3.1104427021403405	0.00186807134370699	0.08326259499342105
ENSG00000204282.4	NA	ENSG00000204282.4	NA	70.87103846715941	1.048165097564909	0.33778387724417885	3.1030643206431265	0.0019152800894592732	0.08326259499342105
ENSG00000104967.7	NOVA2	NOVA2	4858	224.08783361341852	0.7433417328668892	0.2391930058666847	3.1077068084557373	0.001885450157273603	0.08326259499342105
ENSG00000124226.11	RNF114	RNF114	55905	794.6724226821559	0.2955844881149533	0.0952560945887299	3.103050669788062	0.0019153684374254886	0.08326259499342105
ENSG00000179222.17	MAGED1	MAGED1	9500	513.4640500404037	-0.6726428316860553	0.21649071335516681	-3.107028570701515	0.0018897813360103956	0.08326259499342105
ENSG00000261857.7	MIA	MIA	8190	7.32966645794909	2.0826483802516598	0.6713841109469584	3.1020221454364982	0.0019220357931142877	0.08334286109359687
ENSG00000275491.1	LINC01730	LINC01730	101929125	9.952480807168694	1.468540012620653	0.47350013163258964	3.1014563978203076	0.0019257123018131012	0.08334286109359687
ENSG00000144029.12	MRPS5	MRPS5	64969	551.0416614562498	0.3952436909056751	0.12758662345118885	3.09784584162841	0.0019493280054741727	0.08386393875938389
ENSG00000279277.2	NA	ENSG00000279277.2	NA	130.31995896861207	1.2959827314491206	0.4189457762133897	3.0934378743778357	0.001978519729951778	0.08386393875938389
ENSG00000279691.1	NA	ENSG00000279691.1	NA	20.691177936936153	1.98756636975795	0.6424624840300338	3.0936691544856574	0.001976978159675212	0.08386393875938389
ENSG00000113555.5	PCDH12	PCDH12	51294	129.53427182913921	0.9381841419121225	0.3027713988721426	3.098655108794832	0.0019440117989811968	0.08386393875938389
ENSG00000206579.9	XKR4	XKR4	114786	1438.3883962319092	-1.7189697273145774	0.5557291384100991	-3.0931790480384485	0.0019802462146686056	0.08386393875938389
ENSG00000273066.5	NA	ENSG00000273066.5	NA	73.9575687450989	1.066123749910293	0.34410737834370825	3.0982298462818947	0.0019468037551183702	0.08386393875938389
ENSG00000235823.3	OLMALINC	OLMALINC	90271	347.85036779502485	0.7830675744393183	0.2531428748881812	3.0933818492233547	0.0019788933249872656	0.08386393875938389
ENSG00000027001.10	MIPEP	MIPEP	4285	174.19784475182857	-0.5820922066916906	0.1881885649728394	-3.0931327138591125	0.001980555429777047	0.08386393875938389
ENSG00000167261.14	DPEP2	DPEP2	64174	48.14812721344144	1.5097522287778284	0.4879025340250755	3.0943725918427707	0.0019722962547130993	0.08386393875938389
ENSG00000228107.1	NA	ENSG00000228107.1	NA	24.593413888510185	0.9662415350663873	0.3121843990311751	3.0950987239112395	0.0019674739770989915	0.08386393875938389
ENSG00000186976.15	EFCAB6	EFCAB6	64800	129.87306456038348	-1.1658175232374948	0.3769576740431177	-3.0927013919980433	0.001983436020411231	0.08386393875938389
ENSG00000210082.2	NA	ENSG00000210082.2	NA	6698.153074105032	-1.8383792004676118	0.5939230768324147	-3.0953153231093276	0.0019660376287311083	0.08386393875938389
ENSG00000182866.17	LCK	LCK	3932	149.51048948716561	1.6748712078481038	0.5421133780434929	3.089521999794168	0.002004788584258906	0.08386583030915602
ENSG00000143119.14	CD53	CD53	963	696.7219430086851	1.4204811656886094	0.4601056613782931	3.087293386987272	0.002019881326548877	0.08386583030915602
ENSG00000225733.6	FGD5-AS1	FGD5-AS1	100505641	1932.3341182743277	-0.28933869780367144	0.09378194951228229	-3.0852280135824834	0.0020339615880367815	0.08386583030915602
ENSG00000137364.5	TPMT	TPMT	7172	201.39832025477182	-0.7028336045267032	0.22738951768257135	-3.0908795255366033	0.0019956458641894512	0.08386583030915602
ENSG00000196204.11	RNF216P1	RNF216P1	441191	329.6602035671104	0.5580656654067147	0.18084867910759228	3.085815545684493	0.0020299470698783117	0.08386583030915602
ENSG00000214783.9	POLR2J4	POLR2J4	84820	28.219455965351774	-1.1360114748123555	0.36800630904077963	-3.086934780475384	0.0020223196183930406	0.08386583030915602
ENSG00000066923.17	STAG3	STAG3	10734	74.75245373810701	1.9551829107181853	0.633116112812436	3.088190098389454	0.0020137960725212047	0.08386583030915602
ENSG00000253857.2	LOC105375844	LOC105375844	105375844	52.36505197828865	-1.9316650727114724	0.6259348873572496	-3.086047944806411	0.002028361129476193	0.08386583030915602
ENSG00000265817.3	FSBP	FSBP	100861412	108.33372540862021	-0.6718571183550416	0.21754723505007556	-3.08832754505196	0.0020128648217564607	0.08386583030915602
ENSG00000286282.1	NA	ENSG00000286282.1	NA	23.39124992337396	-1.5545892892451147	0.5030732144418183	-3.090184976296143	0.0020003187511921376	0.08386583030915602
ENSG00000228741.2	SPATA13	SPATA13_ENSG00000228741.2	221178	9.777829559357748	-2.093995278543689	0.6789070773333444	-3.0843621291570864	0.0020398913260901183	0.08386583030915602
ENSG00000242028.6	HYPK	HYPK	25764	107.05457123242309	0.8619876517009293	0.2791569181635192	3.0878247881931795	0.0020162731032482535	0.08386583030915602
ENSG00000141519.15	CCDC40	CCDC40	55036	209.96938682430252	-1.2201317992515868	0.39468394741520996	-3.0914148073217698	0.0019920513578729304	0.08386583030915602
ENSG00000091164.13	TXNL1	TXNL1	9352	1163.1352994827803	-0.3654621366113291	0.11826329463372814	-3.0902414628579185	0.001999938338071625	0.08386583030915602
ENSG00000105472.13	CLEC11A	CLEC11A	6320	34.044830493047414	-0.9052889826196427	0.2935189532931752	-3.0842607349972866	0.0020405867286625644	0.08386583030915602
ENSG00000288031.1	NA	ENSG00000288031.1	NA	28.30343737201229	1.3160243772862288	0.4272387974590893	3.0803016606005826	0.0020679103354633776	0.08391802595189128
ENSG00000182329.14	KIAA2012	KIAA2012	100652824	37.95732816872386	-2.654717461416053	0.8616269611957303	-3.0810519876629043	0.002062706306148776	0.08391802595189128
ENSG00000127824.14	TUBA4A	TUBA4A	7277	168.29157113813673	0.72835853289853	0.2362806471033915	3.082599196453933	0.0020520132688321186	0.08391802595189128
ENSG00000114120.14	SLC25A36	SLC25A36	55186	1757.67943373051	-0.5495929357210552	0.17833758276138803	-3.0817561122626578	0.002057833652469328	0.08391802595189128
ENSG00000204389.10	HSPA1A	HSPA1A	3303	7669.8068946913545	1.7402036093143067	0.5650466258339463	3.0797522359255907	0.0020717286054553513	0.08391802595189128
ENSG00000234504.2	NA	ENSG00000234504.2	NA	8.232935045314191	-1.9667500455981475	0.638624573565916	-3.0796654670150247	0.0020723322038144654	0.08391802595189128
ENSG00000108474.17	PIGL	PIGL	9487	251.1900439261327	-0.8453658102318162	0.2741917998595896	-3.083118498309279	0.00204843569550103	0.08391802595189128
ENSG00000071626.16	DAZAP1	DAZAP1	26528	893.2579406631514	0.4142795826472377	0.13442194627083806	3.081934119690044	0.002056603486277638	0.08391802595189128
ENSG00000185522.9	LMNTD2	LMNTD2	256329	20.160932732155896	1.627202005777172	0.5284992653234604	3.07891062966997	0.002077589956531863	0.08397656725218425
ENSG00000225791.7	TRAM2-AS1	TRAM2-AS1	401264	81.00922552847706	-0.6865720098608902	0.22305070253360706	-3.0780983967420785	0.002083261158130811	0.08405157518766233
ENSG00000288025.1	NA	ENSG00000288025.1	NA	111.70497884631268	0.9187944733057423	0.2986616188114031	3.0763727758602175	0.0020953570087239317	0.08408967836972099
ENSG00000072682.18	P4HA2	P4HA2	8974	542.6953140867331	1.025157384583425	0.3332959010150278	3.0758175586959955	0.0020992625146798454	0.08408967836972099
ENSG00000279982.1	NA	ENSG00000279982.1	NA	7.98602062023177	-1.413740228838904	0.4596352154186028	-3.075787453647064	0.0020994744701687113	0.08408967836972099
ENSG00000101282.9	RSPO4	RSPO4	343637	5.072453151761739	-1.5848101752437034	0.5150635389169074	-3.0769216912078354	0.0020915023830930858	0.08408967836972099
ENSG00000106397.12	PLOD3	PLOD3	8985	500.3183784588686	0.6429731227551372	0.2092754105001085	3.0723777878089686	0.0021236077147187447	0.08474810570206381
ENSG00000165533.18	TTC8	TTC8	123016	215.67242890652335	-0.7613167022432847	0.24778486182241388	-3.072490775440981	0.002122803942366689	0.08474810570206381
ENSG00000178104.19	PDE4DIP	PDE4DIP	9659	1052.2283269933305	0.4643894954338366	0.1511936001761245	3.071489103327602	0.0021299393822618927	0.08484707893643262
ENSG00000168522.13	FNTA	FNTA	2339	735.5913790481561	0.37082098791342566	0.1207842666149978	3.0701100259641	0.0021397992653330307	0.08493268110994835
ENSG00000257178.5	NA	ENSG00000257178.5	NA	180.97245859238419	0.7830523128363096	0.25501502611176885	3.0706124449824017	0.0021362023229476433	0.08493268110994835
ENSG00000272498.1	NA	ENSG00000272498.1	NA	23.385549807376748	1.1775011174765968	0.3836329218881358	3.0693432453118463	0.0021452995443647163	0.08495067405046684
ENSG00000131061.14	ZNF341	ZNF341	84905	74.2041089831787	0.5851315385111832	0.19066041821639335	3.0689722805867237	0.002147965202510783	0.08495067405046684
ENSG00000280388.1	NA	ENSG00000280388.1	NA	32.69028652131136	0.7987072049191025	0.2603421276148112	3.0679137957297047	0.002155587908972909	0.08508137174129807
ENSG00000230091.6	NA	ENSG00000230091.6	NA	16.940029207262384	-1.102346814843843	0.35943267195514295	-3.066907659917503	0.0021628566060704945	0.08508137174129807
ENSG00000278383.1	NA	ENSG00000278383.1	NA	9.377747088042934	-1.0266941828160656	0.3347383928846889	-3.0671539466037365	0.0021610752659760157	0.08508137174129807
ENSG00000120899.18	PTK2B	PTK2B	2185	765.6157003873309	1.0561385990777472	0.34451050923482274	3.065620846874862	0.002172185765544364	0.08529604318926345
ENSG00000179388.9	EGR3	EGR3	1960	160.08110636804435	-1.6653254420945285	0.5435338642140697	-3.063885346872598	0.002184826250627768	0.0855508328174986
ENSG00000211868.1	TRAJ21	TRAJ21	28734	7.661462614578162	2.2743300696916147	0.7423601306492084	3.0636479193766357	0.002186560783211024	0.0855508328174986
ENSG00000266709.1	MGC12916	MGC12916	84815	13.896182667662039	2.0835823104303124	0.6802127550892454	3.0631332547666528	0.0021903250128952386	0.0855508328174986
ENSG00000175193.13	PARL	PARL	55486	42.97184290959731	-0.4750711285995121	0.15516813725179335	-3.0616538743943806	0.0022011782224841373	0.08582257533292577
ENSG00000224222.2	NA	ENSG00000224222.2	NA	6.387289780711588	-1.4626125587583692	0.4783067249139346	-3.057896706389709	0.002228963934000558	0.08675237897897226
ENSG00000124787.14	RPP40	RPP40	10799	42.51562149360699	0.5178257444727083	0.16939481011811067	3.0569162308553253	0.0022362676226697314	0.08688313837705736
ENSG00000100445.17	SDR39U1	SDR39U1	56948	266.60447011567715	0.3811831598587163	0.1247175718813284	3.056370919579967	0.002240339200333966	0.08688808493689602
ENSG00000270878.1	GCATP1	GCATP1	319140	10.725299875935647	1.2969944890136864	0.42450489859038204	3.055311006587928	0.002248272500748564	0.08704252182599317
ENSG00000224152.1	BAZ2B-AS1	BAZ2B-AS1	643072	29.527022641976455	-0.7110315003342635	0.23284240918275528	-3.0537027289396548	0.0022603594046487394	0.08720395328372518
ENSG00000256030.1	NA	ENSG00000256030.1	NA	34.062254198001	1.607150400359273	0.5262917143378333	3.053725446507073	0.0022601882585480005	0.08720395328372518
ENSG00000186081.12	KRT5	KRT5	3852	7.941144317080462	2.048784462715126	0.6712128788596426	3.0523616683218435	0.0022704835434595384	0.08728879926504393
ENSG00000279801.1	LOC112268198	LOC112268198	112268198	46.42191908389895	0.8024547675676651	0.2628818293826204	3.052530368691648	0.0022692076846972916	0.08728879926504393
ENSG00000188404.10	SELL	SELL	6402	287.86876611869735	1.8585937183138177	0.6094749413392478	3.0494998108204117	0.0022922277740641287	0.08781823588671077
ENSG00000126749.16	EMG1	EMG1	10436	320.22374922259905	0.4570143693811283	0.1498600311954202	3.0496081292360953	0.002291401315811346	0.08781823588671077
ENSG00000130413.15	STK33	STK33	65975	206.80918876002468	-1.019626809487054	0.3347202531515044	-3.0462058984687146	0.0023174907566381846	0.08863195117705307
ENSG00000187922.14	LCN10	LCN10	414332	11.103776246863951	1.9078961422240477	0.6267678865423542	3.044023446621049	0.002334369462668358	0.08907554055774759
ENSG00000223546.7	NA	ENSG00000223546.7	NA	350.4903841264641	-0.39222756486057664	0.12886699627939052	-3.043661885392334	0.002337176560097059	0.08907554055774759
ENSG00000166595.12	CIAO2B	CIAO2B	51647	65.23742501291672	0.42843983384977286	0.14080184432704268	3.042856689111464	0.0023434390722103923	0.08915996428622233
ENSG00000168000.14	BSCL2	BSCL2	26580	33.92686560971013	0.634759158484064	0.20877918006784413	3.0403374430237484	0.002363132194203832	0.08968875820407918
ENSG00000279981.1	NA	ENSG00000279981.1	NA	76.49843602934745	0.8901645614022685	0.292813598201811	3.0400383276898064	0.0023654804356334834	0.08968875820407918
ENSG00000224950.2	NA	ENSG00000224950.2	NA	31.667191716868377	1.1092985422333368	0.36513286419183827	3.0380681965962917	0.002381000644595013	0.08996751835297348
ENSG00000125430.9	HS3ST3B1	HS3ST3B1	9953	87.22385142549027	1.1052631121993128	0.3638013273826835	3.038095325684955	0.0023807862967654037	0.08996751835297348
ENSG00000204516.10	MICB	MICB	4277	90.70191275962397	1.4127469872332767	0.4651175723126442	3.0373975771520665	0.0023863048505614465	0.09001354375516799
ENSG00000221829.9	FANCG	FANCG	2189	85.15214362744003	0.6696174668039234	0.22056757134582228	3.035883573991243	0.002398319527271962	0.09031210404491291
ENSG00000183831.7	ANKRD45	ANKRD45	339416	9.661773305424664	-1.902205326397948	0.627425401006813	-3.0317633352834124	0.002431297454077962	0.09077190033774918
ENSG00000238057.9	ZEB2-AS1	ZEB2-AS1	100303491	6.793716393335268	-1.437264589890922	0.473999087292929	-3.0322096147891946	0.0024277055473868117	0.09077190033774918
ENSG00000229065.1	NA	ENSG00000229065.1	NA	14.81832481200145	-1.5963844966615472	0.5265217076844106	-3.031944311816288	0.002429840268010279	0.09077190033774918
ENSG00000187950.8	OVCH1	OVCH1	341350	42.74448538697156	1.1646700709802973	0.38413466986177464	3.0319316696912235	0.0024299420338447226	0.09077190033774918
ENSG00000273853.1	NA	ENSG00000273853.1	NA	14.979702156867786	-1.5894300558516243	0.5242460224211208	-3.031839990909561	0.0024306801410281693	0.09077190033774918
ENSG00000101365.21	IDH3B	IDH3B	3420	324.6889696661751	0.3881898108653609	0.1280616655170936	3.0312725459091077	0.0024352532161972746	0.09077190033774918
ENSG00000213062.5	NA	ENSG00000213062.5	NA	58.90695270685191	-1.0567789346658927	0.3490591463986925	-3.02750678665457	0.002465801771199988	0.09166955215098171
ENSG00000162843.17	WDR64	WDR64	128025	10.975343624169772	-1.554712119539197	0.5136514857591825	-3.026784040624969	0.002471704779101388	0.09166955215098171
ENSG00000131620.17	ANO1	ANO1	55107	420.15364155248375	-0.7560708434973432	0.24987851381790013	-3.025753723060529	0.002480142225338649	0.09166955215098171
ENSG00000179583.19	CIITA	CIITA	4261	1198.1562895680186	1.251096825240436	0.4134235049039193	3.026186973890597	0.002476591054791515	0.09166955215098171
ENSG00000186594.14	MIR22HG	MIR22HG	84981	117.48171921554314	-1.7679954583057815	0.5841865964566071	-3.026422497588246	0.0024746625209920974	0.09166955215098171
ENSG00000181938.13	GINS3	GINS3	64785	94.16089030499212	-1.116635393019142	0.3691948232978234	-3.0245153034509658	0.0024903187248635065	0.09189150953101874
ENSG00000180611.7	MB21D2	MB21D2	151963	112.13844214902353	-0.6009433722477234	0.19875014099689842	-3.0236123065547984	0.0024977630133471945	0.09201207595489189
ENSG00000106952.7	TNFSF8	TNFSF8	944	90.33944759165698	1.598309057655922	0.5288215885684923	3.0223975197051	0.002507809808600771	0.09222795037339963
ENSG00000267796.8	LIN37	LIN37	55957	18.347709471523423	0.7380430783690052	0.24430421275355027	3.021000211377975	0.0025194118415071695	0.09250020576093573
ENSG00000188033.10	ZNF490	ZNF490	57474	92.50153723480958	0.4157696125315492	0.13772232212402286	3.0188977801081287	0.0025369611382244244	0.0929895456138866
ENSG00000174697.5	LEP	LEP	3952	37.91045394779323	-2.3619700341653664	0.7829522940251896	-3.016748341105666	0.0025550183356285714	0.09349584537468737
ENSG00000173947.14	CIMAP3	CIMAP3	128344	41.98737550355852	-1.5180487777718599	0.5036598436124925	-3.0140357565210647	0.0025779742062673086	0.09417942585383506
ENSG00000287665.1	NA	ENSG00000287665.1	NA	43.196705609443264	0.6909579183777326	0.22932918575514072	3.012952390261752	0.002587195027982997	0.09420383350650816
ENSG00000240616.1	RPS6P25	RPS6P25	729389	27.309333055528807	0.7304482650576889	0.2424012083333157	3.013385412061479	0.0025835058510878003	0.09420383350650816
ENSG00000174579.4	MSL2	MSL2	55167	1126.1402043738203	0.42068174682899384	0.1396945512739093	3.011439909378659	0.0026001186027511934	0.0943624591433378
ENSG00000197948.11	FCHSD1	FCHSD1	89848	256.8839449628881	0.6863518336959132	0.22789952097583543	3.011642283217823	0.0025983859814760796	0.0943624591433378
ENSG00000197993.9	KEL	KEL	3792	14.459190661634587	-1.1887480066261458	0.39501246554437763	-3.0093936529013057	0.0026176970357013954	0.09448586951622434
ENSG00000129749.3	CHRNA10	CHRNA10	57053	16.162502905998625	1.4488467775275373	0.48157622686931084	3.008551287812474	0.002624964916425135	0.09448586951622434
ENSG00000247157.7	LINC01252	LINC01252	338817	24.477670011119002	-1.2113343340166207	0.40258078829066624	-3.0089223560813054	0.0026217610891443397	0.09448586951622434
ENSG00000133640.20	LRRIQ1	LRRIQ1	84125	65.46659175717329	-1.650359854876511	0.5483518766945691	-3.0096730311652755	0.002615290640517094	0.09448586951622434
ENSG00000286127.1	NA	ENSG00000286127.1	NA	4.772321724651713	1.5912970790799617	0.5288847729620113	3.008778396413128	0.0026230036215246126	0.09448586951622434
ENSG00000255435.7	TTC36-AS1	TTC36-AS1	101929089	10.470181061998291	-1.179309813381912	0.3922222415788469	-3.006738752587645	0.0026406659616645613	0.09458736661708719
ENSG00000214900.11	LINC01599	LINC01599	196913	116.49159838676958	1.260334284500635	0.4191453779185715	3.0069144284956986	0.00263914042470776	0.09458736661708719
ENSG00000141756.19	FKBP10	FKBP10	60681	442.54607549101047	-0.5890340958611245	0.19584652025543636	-3.0076311547065844	0.0026329248517393514	0.09458736661708719
ENSG00000164037.17	SLC9B1	SLC9B1	150159	47.723505193174574	-0.8772031359540216	0.2918055624471966	-3.0061220512640334	0.0026460276650597473	0.09462555752207982
ENSG00000253853.3	NA	ENSG00000253853.3	NA	73.3740025002997	-0.9103080192047109	0.3028945075424995	-3.0053632421082592	0.0026526385314317577	0.09470822400147519
ENSG00000109103.12	UNC119	UNC119	9094	139.6614744166188	0.751846179998868	0.2502397584179162	3.004503300163987	0.0026601487291524595	0.09482268018527432
ENSG00000228486.10	C2orf92	C2orf92	728537	72.6917491733472	-0.6094557574747976	0.20291327403317255	-3.003528282605912	0.002668687431163158	0.09485379734384002
ENSG00000253837.1	LOXL2-AS1	LOXL2-AS1	100507156	7.55148378806941	-1.2233369432110857	0.40731458286543637	-3.0034204388288175	0.002669633408378992	0.09485379734384002
ENSG00000162702.8	ZNF281	ZNF281	23528	546.588037824653	0.4765852650959304	0.15879931829806695	3.001179540338945	0.002689359454218997	0.09537231168907265
ENSG00000135924.15	DNAJB2	DNAJB2	3300	579.0628534029925	0.8627083119662664	0.28749463650072293	3.000780544871476	0.002692885644859194	0.09537231168907265
ENSG00000173726.11	TOMM20	TOMM20	9804	1656.107556404138	-0.4747087705181617	0.1583371965738631	-2.9980875043263358	0.0027167965581629742	0.09542217987216006
ENSG00000168542.15	COL3A1	COL3A1	1281	7269.209973318656	-0.8307527344397178	0.27711495460567664	-2.9978632355725634	0.002718796515064295	0.09542217987216006
ENSG00000248866.1	USP46-DT	USP46-DT	643783	23.71541386285208	-0.9759534380974254	0.3255426781648043	-2.9979277789296614	0.002718220800268103	0.09542217987216006
ENSG00000147454.14	SLC25A37	SLC25A37	51312	1379.5045327169942	0.448918523097407	0.14970626358105243	2.9986622627473305	0.0027116771819340616	0.09542217987216006
ENSG00000090060.18	PAPOLA	PAPOLA	10914	5966.2075268101935	0.6324974979221372	0.21094202856155972	2.998442284049401	0.002713635491254508	0.09542217987216006
ENSG00000181896.12	ZNF101	ZNF101	94039	169.96785126931485	1.0313760165226946	0.34405617545012507	2.99769656851343	0.0027202836696952433	0.09542217987216006
ENSG00000196581.11	AJAP1	AJAP1	55966	44.64231727523055	-0.8833882818229071	0.29483971320465024	-2.996164499759031	0.002733989034433135	0.09562328987871155
ENSG00000159176.14	CSRP1	CSRP1	1465	6710.2785210711545	-1.0362885071104897	0.3458808323810899	-2.9960853857571146	0.0027346984712691576	0.09562328987871155
ENSG00000112110.10	MRPL18	MRPL18	29074	277.45971766562104	0.8063900661282851	0.2693522633569503	2.9938121034447853	0.002755155599504233	0.09603373845170689
ENSG00000162076.13	FLYWCH2	FLYWCH2	114984	71.77560761289821	-0.49369843434198846	0.16489812341113094	-2.9939602957826192	0.0027538177782292688	0.09603373845170689
ENSG00000181061.13	HIGD1A	HIGD1A	25994	386.08256217285	-0.6279256605425675	0.20995815680687013	-2.9907181035131893	0.002783222938979194	0.09662686863561538
ENSG00000186777.12	ZNF732	ZNF732	654254	8.351164738882098	-1.7944251363407466	0.600044483369699	-2.9904868490144367	0.002785331226275172	0.09662686863561538
ENSG00000182585.10	EPGN	EPGN	255324	10.213484627902517	1.6017766191318572	0.5355892007020001	2.9906813226114317	0.0027835581634187818	0.09662686863561538
ENSG00000280351.2	NA	ENSG00000280351.2	NA	47.98475798762819	0.834467535538871	0.2791306550527989	2.98952307972418	0.0027941333766436423	0.09677981785233143
ENSG00000198837.10	DENND4B	DENND4B	9909	682.0024367849891	0.5819463454266808	0.19474652213519897	2.9882245857139154	0.0028060327558238644	0.09703939651184287
ENSG00000272010.1	NA	ENSG00000272010.1	NA	18.85967514118106	-0.951493275160919	0.31860384311968765	-2.9864463210617274	0.0028224038362429926	0.0973638699576774
ENSG00000182628.13	SKA2	SKA2	348235	438.39258754803643	-0.6177678725415141	0.2068710701886272	-2.98624583890936	0.0028242549776638	0.0973638699576774
ENSG00000116754.13	SRSF11	SRSF11	9295	3596.647063121175	-0.6230863722088225	0.20896662990824366	-2.981750590907347	0.0028660538243297194	0.09766083040520766
ENSG00000171084.15	NA	ENSG00000171084.15	NA	8.964814896075852	-1.4033172484052918	0.4706512153273997	-2.9816501109618945	0.0028669945519106455	0.09766083040520766
ENSG00000250710.3	OR7E99P	OR7E99P	81419	9.870800215741728	-2.3065931889401683	0.7736333400083789	-2.981506961573278	0.0028683352522660744	0.09766083040520766
ENSG00000196335.13	STK31	STK31	56164	16.22204829370263	-1.5154420001428757	0.5080189021728736	-2.983042547553056	0.0028539831647941753	0.09766083040520766
ENSG00000085788.14	DDHD2	DDHD2	23259	1129.8064938091507	-0.5238588478565744	0.17557258309402876	-2.983716697817331	0.002847703071472366	0.09766083040520766
ENSG00000166888.12	STAT6	STAT6	6778	2318.0649934701737	0.46153509997145853	0.15476970080496136	2.982076579401537	0.0028630037484939906	0.09766083040520766
ENSG00000129484.13	PARP2	PARP2	10038	182.5776169029383	-0.6358506254851495	0.2132074887913117	-2.98230906001394	0.002860830379506966	0.09766083040520766
ENSG00000187051.9	RPS19BP1	RPS19BP1	91582	112.75859812591801	0.4777361997378882	0.16018302600870113	2.9824395982626624	0.0028596106896499247	0.09766083040520766
ENSG00000019186.10	CYP24A1	CYP24A1	1591	11.481040231305323	-2.1422797701710974	0.7186948336465822	-2.980791943781472	0.002875040498311009	0.09773806656989695
ENSG00000270863.1	DDX55P1	DDX55P1	100129640	5.839253436786289	-1.846220403758066	0.6199090222355637	-2.9782118626053933	0.002899354956916605	0.09841277403068703
ENSG00000125872.8	LRRN4	LRRN4	164312	16.079552699511606	2.5415338775693725	0.8537845218253647	2.976786077282887	0.0029128718102239856	0.09871946631911412
ENSG00000179796.12	LRRC3B	LRRC3B	116135	16.872113695566476	-1.355410793949846	0.4557386459480053	-2.974096680193506	0.0029385247360412	0.09934918071505326
ENSG00000166508.18	MCM7	MCM7	4176	426.0284124312259	0.4604934350027787	0.15488019695064367	2.9732234596106957	0.0029468982195434965	0.09934918071505326
ENSG00000170961.7	HAS2	HAS2	3037	130.41887732290704	-0.8991190070200834	0.30238147574769314	-2.9734592861445903	0.0029446346891519822	0.09934918071505326
ENSG00000013573.17	DDX11	DDX11	1663	238.2622273302872	0.963992315653834	0.32426910862048525	2.972815757118762	0.0029508152100372735	0.09934918071505326
ENSG00000234608.8	MAPKAPK5-AS1	MAPKAPK5-AS1	51275	92.76579712052845	0.5419588074736463	0.18233231847863865	2.9723683217308516	0.002955119400778297	0.09934918071505326
ENSG00000171425.10	ZNF581	ZNF581	51545	52.076150580420794	0.5458134882723036	0.1836509215296461	2.9720160602853	0.0029585120772197986	0.09934918071505326
ENSG00000259275.4	NA	ENSG00000259275.4	NA	63.62312979639392	-1.1527354847629436	0.38805732373942	-2.9705288735563307	0.002972874580123019	0.09967953443764077
ENSG00000163956.13	LRPAP1	LRPAP1	4043	461.9816159334819	0.37155052035273417	0.12512291535002912	2.969484201301802	0.002983001508683699	0.09971553905127953
ENSG00000286813.1	NA	ENSG00000286813.1	NA	30.431349669386524	1.2114141172159743	0.4078973573246842	2.9698994010684285	0.0029789728488375106	0.09971553905127953
ENSG00000251513.2	NA	ENSG00000251513.2	NA	20.561216057073793	1.6517646340122445	0.556472908259974	2.968275022008026	0.0029947624406482343	0.09994067698337049
ENSG00000260317.1	NA	ENSG00000260317.1	NA	12.428054368504327	-1.5143499998483552	0.5102498315837065	-2.967859871992777	0.002998810090608193	0.09994067698337049
ENSG00000251136.9	PARAIL	PARAIL	101929709	652.4770491848327	-0.4987748641598082	0.16820240782211326	-2.965325351865951	0.0030236297106649534	0.10031255857867208
ENSG00000247271.7	ZBED5-AS1	ZBED5-AS1	729013	79.93772609005939	-0.7267350479993439	0.24502577390139965	-2.965953484925173	0.003017461232126547	0.10031255857867208
ENSG00000166681.14	BEX3	BEX3	27018	302.7783526021777	-0.5499844859109217	0.18546067815489692	-2.965504555373049	0.003021868700141357	0.10031255857867208
ENSG00000006210.7	CX3CL1	CX3CL1	6376	281.1462818089254	-1.0248890121193162	0.3457128051536578	-2.9645676898308326	0.0030310855111661743	0.10040869582778895
ENSG00000116815.16	CD58	CD58	965	203.506308121966	0.5380208204475381	0.18162602704595343	2.9622451649587243	0.0030540450101330424	0.10052354942565139
ENSG00000144191.12	CNGA3	CNGA3	1261	107.09808393735949	-1.5264631607369745	0.5154796196404521	-2.961248325979765	0.0030639478971089197	0.10052354942565139
ENSG00000145216.16	FIP1L1	FIP1L1	81608	371.32294501948854	-0.3376142685669052	0.11392242921709263	-2.9635452025302356	0.0030411739202192752	0.10052354942565139
ENSG00000177030.16	DEAF1	DEAF1	10522	290.3121956759915	0.538252615786007	0.1817682489272733	2.961202624564896	0.003064402609461393	0.10052354942565139
ENSG00000277135.1	NA	ENSG00000277135.1	NA	68.56937737453103	-1.0045001540964666	0.3392930568861093	-2.960567962443298	0.003070723630060822	0.10052354942565139
ENSG00000181038.13	METTL23	METTL23	124512	79.47807111365579	0.4711342879034978	0.15913825995840272	2.9605343682069165	0.0030710585484344903	0.10052354942565139
ENSG00000105643.10	ARRDC2	ARRDC2	27106	381.40207949616183	0.6217118599750338	0.20989657722949284	2.961991415873723	0.003056563053628908	0.10052354942565139
ENSG00000237300.2	MTCO1P19	MTCO1P19	107075144	14.816562737594676	-1.0699440548214254	0.3613059219982326	-2.961324433610195	0.00306319079059796	0.10052354942565139
ENSG00000138738.10	PRDM5	PRDM5	11107	504.15066584643813	-0.5389078576966704	0.1821078339255071	-2.9592788299108297	0.003083599573811118	0.10063498520220018
ENSG00000269069.1	NA	ENSG00000269069.1	NA	65.32975852729264	-0.8104569400044429	0.27386462081442653	-2.9593342053248155	0.003083045469974945	0.10063498520220018
ENSG00000168077.14	SCARA3	SCARA3	51435	742.2508124867454	-0.8868048620457639	0.29977342561651615	-2.9582504193690777	0.0030939066911773697	0.10082199778098562
ENSG00000169442.9	CD52	CD52	1043	75.67079980484631	1.6246441819103048	0.5505578676780163	2.9509053948538764	0.0031684394797823743	0.10085894380662228
ENSG00000049089.15	COL9A2	COL9A2	1298	52.98766995299206	1.267765030584051	0.4290874843342004	2.9545607291510643	0.0031311452167847743	0.10085894380662228
ENSG00000175701.10	MTLN	MTLN	205251	14.205042094541984	0.6790602883607064	0.22971442442332932	2.9561064354813866	0.003115495585095393	0.10085894380662228
ENSG00000225697.13	SLC26A6	SLC26A6	65010	195.4432408297195	1.0875658667940917	0.36823037041427387	2.9534931232601394	0.003141996088393249	0.10085894380662228
ENSG00000174564.13	IL20RB	IL20RB	53833	18.88531389485801	1.2113274648903727	0.41033529010014247	2.952043107466452	0.0031567885733641376	0.10085894380662228
ENSG00000080546.13	SESN1	SESN1	27244	1269.0623375065122	0.5901405194032652	0.19958222407545503	2.9568791616439434	0.0031076988213828067	0.10085894380662228
ENSG00000164543.7	STK17A	STK17A	9263	773.5819779701211	1.0016070259046965	0.33914887466280946	2.953296032311828	0.0031440030143619064	0.10085894380662228
ENSG00000226578.1	NA	ENSG00000226578.1	NA	14.395575287190727	-1.224673009635084	0.41436308865311844	-2.9555552682452166	0.003121067724140695	0.10085894380662228
ENSG00000255910.2	NA	ENSG00000255910.2	NA	19.11703614614113	-0.8660835095965035	0.2930237091200929	-2.9556772460400045	0.0031198337821186292	0.10085894380662228
ENSG00000183273.7	CCDC60	CCDC60	160777	20.368271753671745	-1.843041268015685	0.6245543989991647	-2.9509699570912	0.003167777273559562	0.10085894380662228
ENSG00000119636.16	BBOF1	BBOF1	80127	145.75275170431715	-0.816168977249843	0.276366486248734	-2.9532125560089755	0.003144853384115389	0.10085894380662228
ENSG00000259358.1	NA	ENSG00000259358.1	NA	19.225886121278155	-0.7771961247687822	0.2630665312851508	-2.954370975935137	0.0031330713197765597	0.10085894380662228
ENSG00000188277.10	C15orf62	C15orf62	643338	7.232703281310721	1.6035430756900702	0.5433830829706194	2.9510360663487445	0.0031670993304800943	0.10085894380662228
ENSG00000104177.18	MYEF2	MYEF2	50804	716.0465095217801	-0.6603217318457223	0.2238019655801431	-2.95047333536158	0.0031728743046887846	0.10085894380662228
ENSG00000090487.11	SPG21	SPG21	51324	614.782318630794	-0.23466566798847208	0.0794647182867579	-2.9530799711848603	0.0031462044513827225	0.10085894380662228
ENSG00000103742.12	IGDCC4	IGDCC4	57722	208.85924251094588	-1.0764943238103986	0.36434242399102934	-2.95462250049943	0.0031305184354316904	0.10085894380662228
ENSG00000155592.16	ZKSCAN2	ZKSCAN2	342357	154.06530097160527	-0.437925863235922	0.14833452469103972	-2.952285478704711	0.0031543115879730573	0.10085894380662228
ENSG00000251405.3	NA	ENSG00000251405.3	NA	40.94014802727405	-2.3265821096584354	0.7887725285666699	-2.9496236562475366	0.003181612245707971	0.10099097429495806
ENSG00000188603.19	CLN3	CLN3	1201	63.92474222791475	1.1282753883108227	0.3826819391701607	2.9483371772325313	0.003194883903241029	0.10126632734459948
ENSG00000146192.15	FGD2	FGD2	221472	366.70067704391334	1.2575653652057195	0.42728781843752406	2.9431341380250338	0.0032490760617905423	0.10283605828331013
ENSG00000273289.1	NA	ENSG00000273289.1	NA	19.812345068988506	1.12112993524271	0.3810699268106494	2.942058284750952	0.0032603855513139482	0.10304595883772592
ENSG00000253372.5	NA	ENSG00000253372.5	NA	130.15610659745093	0.7860828519637203	0.2673673932860844	2.94008496063171	0.003281222619262721	0.10355594997097203
ENSG00000133985.3	TTC9	TTC9	23508	60.79689820277431	1.5923125174535477	0.542087799579934	2.937370143152893	0.003310087659525597	0.10431748362187322
ENSG00000144935.15	TRPC1	TRPC1	7220	615.8748018101898	-0.5767949114624898	0.19646461308202973	-2.9358717705649164	0.003326117834711124	0.10437072832408219
ENSG00000213983.12	AP1G2	AP1G2	8906	716.5756443324215	1.0357095918384402	0.35280327525283706	2.935657530662654	0.0033284156252955154	0.10437072832408219
ENSG00000103494.14	RPGRIP1L	RPGRIP1L	23322	187.80444714074272	-0.6443082827541389	0.21948179727476294	-2.935588694617567	0.003329154220431539	0.10437072832408219
ENSG00000125841.13	NRSN2	NRSN2	80023	148.23646097979105	-0.6735538483316944	0.22945568246057313	-2.9354420039147633	0.0033307286763734067	0.10437072832408219
ENSG00000279198.1	NA	ENSG00000279198.1	NA	13.212633349414878	-0.9409796495005335	0.3206420426075777	-2.934673325581838	0.003338990122734351	0.10448098496266338
ENSG00000227671.4	NA	ENSG00000227671.4	NA	645.0989386407297	0.7230837676225758	0.2467898290067031	2.929957731778873	0.0033900811369132525	0.10483320136350606
ENSG00000236824.2	BCYRN1	BCYRN1	618	121.70113903983861	-1.1823672877892952	0.403327283839909	-2.9315331125940074	0.003372934065829407	0.10483320136350606
ENSG00000213963.6	LOC100130691	LOC100130691	100130691	73.97253964274327	-0.7148628759411739	0.2439181656934378	-2.9307488186002133	0.003381460737582113	0.10483320136350606
ENSG00000249948.6	GBA3	GBA3	57733	20.304920882411484	-2.344152348942276	0.7996866383109942	-2.9313386477149654	0.003375046417950326	0.10483320136350606
ENSG00000173137.12	ADCK5	ADCK5	203054	47.83062036516358	0.8833359926454344	0.3015572844875587	2.9292477352901685	0.003397834934565497	0.10483320136350606
ENSG00000233117.4	NA	ENSG00000233117.4	NA	316.9223196357232	1.0071296369887113	0.34350003506239807	2.9319637094236755	0.0033682610411002985	0.10483320136350606
ENSG00000184232.9	OAF	OAF	220323	341.36240816618806	-0.6527848044473676	0.22283355114574233	-2.9294726987518116	0.003395376386350744	0.10483320136350606
ENSG00000088756.12	ARHGAP28	ARHGAP28	79822	174.18795774173228	-0.8252707864294728	0.2815490520544574	-2.9311794176094343	0.003376776933306207	0.10483320136350606
ENSG00000178904.19	DPY19L3	DPY19L3	147991	751.1995265979393	-0.4341302201363467	0.14805447426484933	-2.9322330330912307	0.0033653412206569953	0.10483320136350606
ENSG00000267064.2	UXT-AS1	UXT-AS1	100133957	25.90963264903328	1.2470965904381706	0.42556315799651595	2.930461829236591	0.0033845857243397746	0.10483320136350606
ENSG00000162739.14	SLAMF6	SLAMF6	114836	195.0364290085571	1.5981857122331582	0.5458335552450836	2.9279726335541247	0.003411800736214153	0.10497005365651058
ENSG00000254634.4	SMG1P6	SMG1P6	100422558	128.0707841340326	0.6639029427817051	0.22674386611524197	2.927986340518152	0.0034116503305584842	0.10497005365651058
ENSG00000229127.2	NA	ENSG00000229127.2	NA	140.18698916436247	-0.6817271922139543	0.23287969946517834	-2.9273792167354222	0.003418318052297348	0.10502388894568797
ENSG00000172380.6	GNG12	GNG12	55970	3142.20925207225	-0.558433909808171	0.19108193165096374	-2.9224841144489995	0.003472513342999818	0.10584518560461653
ENSG00000236204.6	LINC01376	LINC01376	400945	29.315212023840424	-1.2555970213871828	0.4296514757257406	-2.922361710189186	0.0034738784870914593	0.10584518560461653
ENSG00000170502.13	NUDT9	NUDT9	53343	333.3957339697332	0.7112032676788799	0.2431925144939608	2.924445553592651	0.0034507043964244447	0.10584518560461653
ENSG00000164244.20	PRRC1	PRRC1	133619	1032.4655615237036	-0.4867365157286062	0.16646762032345158	-2.9239110571945615	0.0034566349902544966	0.10584518560461653
ENSG00000165863.17	SPMIP5	SPMIP5	143379	34.31836797106366	-1.5962163197638592	0.5460039192176491	-2.923452128422493	0.0034617345117089623	0.10584518560461653
ENSG00000167851.15	CD300A	CD300A	11314	39.8686135124167	0.6193684810148631	0.21191750537433285	2.922686730956017	0.003470254684736562	0.10584518560461653
ENSG00000227354.7	RBM26-AS1	RBM26-AS1	100505538	62.085362997362644	-0.8937182056022908	0.30588108041095197	-2.9217832119645264	0.003480336944489089	0.10589550075987589
ENSG00000119707.14	RBM25	RBM25	58517	3222.98020114482	-0.44939943560745355	0.1538716511867231	-2.920612290447886	0.00349344277575195	0.10614765642350305
ENSG00000174599.5	TRAM1L1	TRAM1L1	133022	20.647256806790026	-1.2145401217497964	0.4160251206124245	-2.919391309740839	0.0035071567253225277	0.10641756956216249
ENSG00000006432.15	MAP3K9	MAP3K9	4293	142.62986772567237	1.380775619511462	0.47325793009249567	2.91759637126756	0.0035274062745232434	0.10688477692087005
ENSG00000213918.10	DNASE1	DNASE1	1773	496.09853862327867	0.663461340228957	0.22747811996443576	2.9165940897202924	0.00353875971583523	0.10708150793974489
ENSG00000009790.15	TRAF3IP3	TRAF3IP3	80342	389.33127370779033	1.6980532278728133	0.5826983508484399	2.914120531490019	0.003566921599118139	0.10749071943498424
ENSG00000258636.2	LOC124907392	LOC124907392	124907392	93.12578084069466	-1.0960317755705749	0.37607281953506	-2.914413695000884	0.0035635732655442693	0.10749071943498424
ENSG00000189343.7	RPS2P46	RPS2P46	125208	14.677322946975995	-1.3323280975985077	0.45707883110495195	-2.914875962156702	0.0035582993426966298	0.10749071943498424
ENSG00000224019.1	RPL21P32	RPL21P32	100271161	25.58530422783991	-0.862035695071096	0.2959486306562882	-2.9127882536893903	0.0035821741436044313	0.10749962710315174
ENSG00000168303.9	MPLKIP	MPLKIP	136647	278.33726090287854	0.5701668103139463	0.19581988476211012	2.9116900513275654	0.003594791463791685	0.10749962710315174
ENSG00000273989.1	NA	ENSG00000273989.1	NA	10.774802502173777	-1.314058859554516	0.4511913806527832	-2.9124201301304495	0.003586399044230391	0.10749962710315174
ENSG00000179912.20	R3HDM2	R3HDM2	22864	755.464090643869	-0.294225544011355	0.10099813195737477	-2.913178078734465	0.0035777051141197376	0.10749962710315174
ENSG00000036530.9	CYP46A1	CYP46A1	10858	68.94628195715329	-1.0513004345597685	0.36102550309770576	-2.911983850280103	0.0035914120334452587	0.10749962710315174
ENSG00000197124.12	ZNF682	ZNF682	91120	61.500766344665514	-0.6223081550997062	0.21373834772216435	-2.9115419003268252	0.0035964966714341472	0.10749962710315174
ENSG00000278983.1	NA	ENSG00000278983.1	NA	51.489861538245165	0.7529053357700272	0.258648770154657	2.9109179035331714	0.003603686909110249	0.10756858932356324
ENSG00000134986.14	NREP	NREP	9315	537.1704736050268	-0.9736361380771922	0.33464163691196847	-2.909488929894635	0.003620202074111711	0.10762406408988782
ENSG00000273314.1	NA	ENSG00000273314.1	NA	27.50893110807887	-0.9440287481873376	0.32443068338780284	-2.909801065452581	0.0036165887460606234	0.10762406408988782
ENSG00000287431.1	NA	ENSG00000287431.1	NA	53.05867105695101	0.9175773287364042	0.3153565901797814	2.909650082826248	0.0036183361338288	0.10762406408988782
ENSG00000238099.3	LINC01625	LINC01625	645434	6.421757452399048	-2.1504041880824407	0.7401681579851732	-2.9052914055855896	0.0036691132299051274	0.10762569286495346
ENSG00000135205.15	CCDC146	CCDC146	57639	502.2970432536232	-0.7880830045692443	0.27119371699060224	-2.905978107879815	0.003661070625349871	0.10762569286495346
ENSG00000212743.2	NA	ENSG00000212743.2	NA	69.28329980935838	-1.2915369350424644	0.4444228053698101	-2.906099595784153	0.0036596494383287206	0.10762569286495346
ENSG00000223403.6	MIR381HG	MIR381HG	378881	16.091098617317748	-1.1546814495161237	0.3970611609784162	-2.9080694940568383	0.003636675125491981	0.10762569286495346
ENSG00000178718.6	RPP25	RPP25	54913	39.169034152984935	0.7252979446403517	0.2495740957620333	2.9061427325851836	0.003659144937086807	0.10762569286495346
ENSG00000136449.15	MYCBPAP	MYCBPAP	84073	43.32892971201112	-1.2273192806179671	0.42239720435230715	-2.905604648827888	0.003665442558538386	0.10762569286495346
ENSG00000171291.8	ZNF439	ZNF439	90594	168.3408635379211	0.6204225276044126	0.21342364992355792	2.9069998935292776	0.003649133219388872	0.10762569286495346
ENSG00000077312.9	SNRPA	SNRPA	6626	467.668720233513	0.4879034136623199	0.1679085039772092	2.9057695239101453	0.003663511848088785	0.10762569286495346
ENSG00000232884.9	NA	ENSG00000232884.9	NA	29.28549871789896	1.4548027229025806	0.5001493098868178	2.9087368394685935	0.003628921875834503	0.10762569286495346
ENSG00000102053.12	ZC3H12B	ZC3H12B	340554	183.68472988887004	-0.6419760648745851	0.22091917479935383	-2.905931843433913	0.00366161196696225	0.10762569286495346
ENSG00000115657.14	ABCB6	ABCB6	10058	25.94219946126319	0.8812507070580586	0.3034257061679553	2.9043376653468505	0.003680310013236188	0.10781057085316488
ENSG00000145824.13	CXCL14	CXCL14	9547	635.2276738064819	-1.5022988729785942	0.5177113307062612	-2.901807984247051	0.0037101587715401927	0.1083246257414536
ENSG00000112655.16	PTK7	PTK7	5754	215.7015971387485	-0.6498250097650322	0.22398596243322028	-2.901186318579106	0.0037175276708220494	0.1083246257414536
ENSG00000242338.6	NA	ENSG00000242338.6	NA	22.22189693460591	-0.7523203761594754	0.2593030954118958	-2.9013166038933527	0.003715982235855492	0.1083246257414536
ENSG00000229151.2	NA	ENSG00000229151.2	NA	34.85701529908946	1.4904154948522035	0.513665642309365	2.901528488749053	0.0037134701202754393	0.1083246257414536
ENSG00000153551.14	CMTM7	CMTM7	112616	168.47578191143347	0.83446901785581	0.28799606842750136	2.8975014221969313	0.0037614803280952734	0.10857271198433235
ENSG00000226320.6	LINC01811	LINC01811	101928114	31.602279286733026	2.1270449638823856	0.7343763659212305	2.8963962657133404	0.0037747541648873767	0.10857271198433235
ENSG00000153044.10	CENPH	CENPH	64946	25.214701981031972	-0.9050093904977584	0.31220478508073435	-2.8987684806423712	0.0037463141268112943	0.10857271198433235
ENSG00000136783.10	NIPSNAP3A	NIPSNAP3A	25934	202.68661724481498	-0.5096572223839698	0.17579091977213324	-2.8992238225080484	0.00374087745073976	0.10857271198433235
ENSG00000274925.1	ZKSCAN2-DT	ZKSCAN2-DT	112577464	61.993087542619314	0.8452221006588074	0.2918168677856013	2.896412764185361	0.0037745556920718787	0.10857271198433235
ENSG00000141524.15	TMC6	TMC6	11322	324.58332587951827	1.03355299342835	0.35663153418111043	2.8980976003750536	0.003754337367553847	0.10857271198433235
ENSG00000150636.17	CCDC102B	CCDC102B	79839	271.41614688536936	-0.8766340125813648	0.30228565156434367	-2.9000186017587635	0.0037314051515969834	0.10857271198433235
ENSG00000171443.7	ZNF524	ZNF524	147807	33.81897547180108	0.587498859187761	0.20284121293300766	2.8963485807087643	0.0037753278578237137	0.10857271198433235
ENSG00000149599.15	DUSP15	DUSP15	128853	9.948465561522601	-0.9384850532572491	0.32393195187337775	-2.8971672841464398	0.0037654891192457113	0.10857271198433235
ENSG00000100242.15	SUN2	SUN2	25777	1250.6627719054661	0.4047385851616538	0.13971899413017483	2.896804315557574	0.003769848201853374	0.10857271198433235
ENSG00000237781.3	NA	ENSG00000237781.3	NA	27.22558752396841	-1.5639632591424522	0.5402277215234434	-2.8950074141550384	0.003791495773185027	0.10875372446288147
ENSG00000004776.13	HSPB6	HSPB6	126393	3895.3935036341677	-0.9802923555696053	0.33859961314400977	-2.895137258035428	0.003789927743982801	0.10875372446288147
ENSG00000226555.1	AGKP1	AGKP1	359793	15.71096409443329	-1.7199139542736306	0.5944091433758328	-2.8934850236416434	0.0038099245952663767	0.10914021964775425
ENSG00000163608.15	NEPRO	NEPRO	25871	568.9480312296919	-0.33398015528110153	0.11551016957836667	-2.8913484977140147	0.003835924921365377	0.10974232479578946
ENSG00000171503.12	ETFDH	ETFDH	2110	480.6770904231808	-0.4570471574441244	0.1581072305513402	-2.890741655839156	0.0038433391889560868	0.10981182748834455
ENSG00000129667.12	RHBDF2	RHBDF2	79651	270.364976078999	0.8949810644107601	0.3096555063853849	2.890247536231125	0.003849385853631628	0.10984212560835639
ENSG00000106526.10	ACTR3C	ACTR3C	653857	185.08393243403688	1.0142809806780075	0.3510780414617045	2.8890470519177858	0.0038641125024218735	0.11011970804120498
ENSG00000198838.13	RYR3	RYR3	6263	958.2398562708049	-0.851528002502294	0.2948654854654288	-2.887852408898262	0.003878818285936484	0.11039597935516125
ENSG00000187961.14	KLHL17	KLHL17	339451	52.003497104587815	1.010772037731572	0.3501409812357883	2.886757311766681	0.0038923433245358495	0.1106379756080003
ENSG00000203801.8	LINC00222	LINC00222	387111	67.87574211135257	0.9866238949441938	0.3419698324469387	2.885119684050733	0.003912648847543001	0.11092888219115157
ENSG00000263916.1	NA	ENSG00000263916.1	NA	9.420996049455487	0.9768779580655982	0.3385696711874743	2.8853085234698326	0.003910302463435558	0.11092888219115157
ENSG00000210194.1	NA	ENSG00000210194.1	NA	14.096745125094928	-1.710104440224583	0.5928341925611014	-2.8846251813458426	0.0039187992459816376	0.11096044805877826
ENSG00000143498.18	TAF1A	TAF1A	9015	103.60648785441465	0.5055039378527967	0.17527117921445198	2.8841247038926485	0.003925032894934871	0.11099428708924297
ENSG00000236255.2	NA	ENSG00000236255.2	NA	79.5514501873825	0.7864483353089267	0.272908817164646	2.88172563818069	0.0039550394627133915	0.11141376512034949
ENSG00000146802.13	TMEM168	TMEM168	64418	674.4839314276621	-0.5021279532108051	0.17423538794919502	-2.8818941956683313	0.003952924427795692	0.11141376512034949
ENSG00000108641.17	B9D1	B9D1	27077	104.80478726349817	-0.8118730378920659	0.2817096333114039	-2.8819498586142256	0.003952226202849509	0.11141376512034949
ENSG00000244968.7	LIFR-AS1	LIFR-AS1	100506495	48.59645554644547	-0.9290149861276696	0.3224391756903797	-2.881210027095934	0.003961515657169578	0.11145367613255253
ENSG00000287129.1	NA	ENSG00000287129.1	NA	35.37052737764343	-0.7989451533705622	0.27736983526684494	-2.8804327355998653	0.003971296819760607	0.11154315178475825
ENSG00000258430.1	NA	ENSG00000258430.1	NA	7.302447940290085	1.2004504471994328	0.4168009368035524	2.8801529488049877	0.003974822922104282	0.11154315178475825
ENSG00000272655.2	NA	ENSG00000272655.2	NA	24.027734215841214	0.7567274589037771	0.26278224967673536	2.879674939363957	0.003980853766525	0.11157026415111862
ENSG00000160679.13	CHTOP	CHTOP	26097	935.7414540692002	0.2686053762705126	0.09333901971910817	2.877739417864534	0.004005358452231652	0.11175966184860407
ENSG00000272325.2	NUDT3	NUDT3	11165	1318.413529220985	-0.5185574198724959	0.18017061362833456	-2.878146493646314	0.0040001933224288935	0.11175966184860407
ENSG00000234770.1	NA	ENSG00000234770.1	NA	8.728987596440366	-1.5433891187329942	0.5364179229377695	-2.8772139273057897	0.004012035026049188	0.11175966184860407
ENSG00000148335.14	NTMT1	NTMT1	28989	93.4908780657659	0.5867806341105547	0.20394582137870446	2.877139772434803	0.004012978007274312	0.11175966184860407
ENSG00000130475.14	FCHO1	FCHO1	23149	88.01762223534189	1.17864027437231	0.40962783760237237	2.877344179709831	0.0040103791744892665	0.11175966184860407
ENSG00000163026.12	WDCP	WDCP	80304	179.02697543945854	0.4332124648277514	0.15061405866159372	2.8763082854112056	0.004023565294681222	0.11191303014713716
ENSG00000265625.1	NA	ENSG00000265625.1	NA	46.01765749772416	0.9599907640761078	0.33399485720385197	2.874268101350383	0.004049650390737285	0.11226225640246103
ENSG00000183691.6	NOG	NOG	9241	15.284778996834742	1.3398155416821769	0.46616370536094176	2.874130967885591	0.004051409226018272	0.11226225640246103
ENSG00000100429.18	HDAC10	HDAC10	83933	13.449954292469561	1.1625340617015445	0.40439026124058225	2.874782538370584	0.004043058541259663	0.11226225640246103
ENSG00000111837.11	MAK	MAK	4117	19.6681755027999	-2.2507732672989085	0.783323791585631	-2.873362575574036	0.004061277243763901	0.11239431708903891
ENSG00000177738.4	ANXA2R-OT1	ANXA2R-OT1	648987	64.3067923009098	0.6842671581778764	0.23821136416059782	2.8725210511642754	0.004072109480276373	0.11255269729110191
ENSG00000065600.12	PACC1	PACC1	55248	81.88129138802348	0.7240284755132662	0.2521129070833028	2.8718421594894137	0.0040808673857758715	0.11262071763194842
ENSG00000075826.17	SEC31B	SEC31B	25956	453.2522370823187	0.6636626117669937	0.231117465729228	2.871538114495102	0.004084795196691942	0.11262071763194842
ENSG00000232536.1	NA	ENSG00000232536.1	NA	5.650053989121315	-1.523019972884049	0.5306495933844265	-2.870104852376104	0.004103357068976496	0.11291874079576256
ENSG00000145692.15	BHMT	BHMT	635	5.822464803162709	-1.4254182888812252	0.49670682943535305	-2.869737648869483	0.004108124944887015	0.11291874079576256
ENSG00000228280.1	NA	ENSG00000228280.1	NA	29.232489145325786	-0.9625453588515198	0.3354380201346499	-2.869517768036967	0.004110982346824711	0.11291874079576256
ENSG00000173262.11	SLC2A14	SLC2A14	144195	13.041653494808575	2.1992093866823264	0.766512607948313	2.869110519354461	0.00411627940116982	0.11292343577630133
ENSG00000078237.7	TIGAR	TIGAR	57103	137.99671313979854	0.7696729600631493	0.26842399472987055	2.8673776382685627	0.004138888177715722	0.11340244734689009
ENSG00000066185.13	ZMYND12	ZMYND12	84217	15.530540003577212	-1.2834550332565322	0.4481757818709412	-2.8637313419718025	0.004186829537484501	0.11365453812680779
ENSG00000273240.1	NA	ENSG00000273240.1	NA	4.983596136706561	1.4796880660666731	0.5165445352592483	2.8645895272593163	0.00417550104059545	0.11365453812680779
ENSG00000132554.20	RGS22	RGS22	26166	138.51082616640574	-1.3314836949099844	0.4648004464427142	-2.8646351463306683	0.004174899623998481	0.11365453812680779
ENSG00000175352.11	NRIP3	NRIP3	56675	55.39773405241826	-1.0560501134334834	0.36854195770186654	-2.8654813688480467	0.004163757734871113	0.11365453812680779
ENSG00000257576.1	NA	ENSG00000257576.1	NA	6.6803238363903805	-1.6362934887966682	0.5713830222451299	-2.8637418773263432	0.004186690296387422	0.11365453812680779
ENSG00000064687.13	ABCA7	ABCA7	10347	237.30119687952842	1.269074172222408	0.4427980261913243	2.8660339413393547	0.004156496790485612	0.11365453812680779
ENSG00000125845.7	BMP2	BMP2	650	135.13669917688568	-0.9568718041581762	0.3341569909828851	-2.863539683379497	0.004189363337372006	0.11365453812680779
ENSG00000237646.1	NA	ENSG00000237646.1	NA	12.95030845937433	-0.7069014055035908	0.24669098863800631	-2.8655339597381726	0.004163066181898647	0.11365453812680779
ENSG00000286214.1	NA	ENSG00000286214.1	NA	194.57985447291446	-1.0810385539241871	0.37758550950916153	-2.8630297686197554	0.0041961113807184236	0.11369758623105307
ENSG00000228430.9	NA	ENSG00000228430.9	NA	7.173949974605546	1.5550531312501186	0.5432802168662817	2.8623408012533353	0.004205244608570056	0.1138050779879481
ENSG00000135185.12	TMEM243	TMEM243	79161	315.5712156692977	0.8340621769084584	0.2916400392402425	2.8599028414661136	0.004237708167754473	0.11450194432902855
ENSG00000092295.12	TGM1	TGM1	7051	38.879963492781826	1.3349473627460748	0.46682563150843376	2.8596273911364216	0.004241390284283776	0.11450194432902855
ENSG00000084070.12	SMAP2	SMAP2	64744	982.7501654589106	0.9525999205606838	0.3335211649488292	2.8561903131599977	0.004287580483426937	0.11467988170870032
ENSG00000236021.2	NA	ENSG00000236021.2	NA	6.383016031284049	-1.3845092279965694	0.48455403647362255	-2.8572855115859452	0.004272813053250575	0.11467988170870032
ENSG00000157014.11	TATDN2	TATDN2	9797	152.67350800206887	0.5243428444944118	0.18354479756578532	2.856756777900388	0.0042799366210488354	0.11467988170870032
ENSG00000173542.8	MOB1B	MOB1B	92597	835.0254394297366	-0.3914286839466367	0.13702967189890153	-2.856525003106094	0.0042830626899113215	0.11467988170870032
ENSG00000064652.11	SNX24	SNX24	28966	200.91999111726938	-0.4385430529192653	0.15347874833790595	-2.857353592392795	0.004271896590198488	0.11467988170870032
ENSG00000253320.7	NA	ENSG00000253320.7	NA	169.0086858937533	-1.0578849918503885	0.3704028900946019	-2.856038708499822	0.0042896283321062715	0.11467988170870032
ENSG00000275367.1	NA	ENSG00000275367.1	NA	86.4402855003547	-0.9536109759185837	0.33386107925750835	-2.8563107087515878	0.004285954832869808	0.11467988170870032
ENSG00000275029.1	NA	ENSG00000275029.1	NA	16.25695760106233	-0.9133836766734156	0.3195857744270959	-2.8580235722656586	0.004262887226602658	0.11467988170870032
ENSG00000110092.4	CCND1	CCND1	595	514.5789720492517	-0.7844296808292548	0.2747877114749385	-2.8546752568329357	0.004308085489059601	0.11476643062090008
ENSG00000127870.17	RNF6	RNF6	6049	479.4938680560058	0.4280235596210026	0.14999977200262538	2.853494734735404	0.004324124445746383	0.11476643062090008
ENSG00000139926.15	FRMD6	FRMD6	122786	1172.0464913984422	-0.6593900536307914	0.23096428552860726	-2.8549437941093245	0.004304444593472568	0.11476643062090008
ENSG00000132475.10	H3-3B	H3-3B	3021	3397.570287834881	-0.6535784288792665	0.22900379081598712	-2.8540070299728817	0.004317157598637564	0.11476643062090008
ENSG00000213638.6	ADAT3	ADAT3	113179	6.466025106858217	1.2742715188497655	0.446502756586654	2.8538939570969126	0.004318694432662441	0.11476643062090008
ENSG00000130699.18	TAF4	TAF4	6874	355.5131353261957	0.3780736160398807	0.13248499852353024	2.853708874614451	0.004321211058305885	0.11476643062090008
ENSG00000118997.14	DNAH7	DNAH7	56171	195.21423572158258	-1.3962597966273351	0.4897482289416393	-2.850974672526524	0.0043585441087285555	0.11554075592199922
ENSG00000187801.15	ZFP69B	ZFP69B	65243	27.551288371026036	0.851827810620137	0.29898067748919205	2.849106563586973	0.004384219316719315	0.11601444417132974
ENSG00000139131.13	YARS2	YARS2	51067	129.08893533016132	0.44457727661537144	0.1560517777514236	2.8489087597806346	0.004386945934664201	0.11601444417132974
ENSG00000119737.6	GPR75	GPR75	10936	101.48962649978601	0.8800105723805529	0.30915034075678954	2.846545697560342	0.004419638533760993	0.11618164350861684
ENSG00000163596.16	ICA1L	ICA1L	130026	440.1887450264066	-0.8333653387807762	0.29266063511460727	-2.8475484530211124	0.0044057386931806875	0.11618164350861684
ENSG00000060762.19	MPC1	MPC1	51660	297.7567942063171	-0.5137450204872072	0.18043855032740688	-2.8472021059524897	0.0044105351479369215	0.11618164350861684
ENSG00000159714.11	ZDHHC1	ZDHHC1	29800	75.69509159774736	-0.7759620902312825	0.27256434416321507	-2.846895079448199	0.004414791020921398	0.11618164350861684
ENSG00000168995.13	SIGLEC7	SIGLEC7	27036	7.602698656491496	1.194769600082759	0.41968373485550503	2.846833224294747	0.004415648881503887	0.11618164350861684
ENSG00000108256.9	NUFIP2	NUFIP2	57532	4722.188033236135	0.5183486055736589	0.18229743220487513	2.843422418540226	0.004463187374433333	0.11718659674778532
ENSG00000259628.1	NA	ENSG00000259628.1	NA	14.176775415802304	-1.0925158360159992	0.3844226471423123	-2.8419653320048877	0.004483636686389456	0.11758337210056348
ENSG00000090924.15	PLEKHG2	PLEKHG2	64857	726.5679072059006	-0.6802598374250267	0.2394299844305846	-2.841163937937135	0.004494919908406902	0.11773910899202811
ENSG00000147251.15	DOCK11	DOCK11	139818	1858.2527540292174	0.611871715718123	0.21545014459085485	2.8399689258973697	0.004511792858954135	0.11804071839655658
ENSG00000133872.14	SARAF	SARAF	51669	2084.6957226669806	0.5156040638537591	0.18158764802786756	2.839422556839501	0.0045195264047328656	0.1181027843058841
ENSG00000111913.19	RIPOR2	RIPOR2	9750	933.3439207422653	1.4003364235720637	0.49327585550942454	2.838850529438307	0.004527635996117711	0.1181296319452235
ENSG00000160408.14	ST6GALNAC6	ST6GALNAC6	30815	29.036074109835308	1.2319948450738327	0.43401588795499235	2.8385938839215745	0.004531278723215482	0.1181296319452235
ENSG00000226803.9	NA	ENSG00000226803.9	NA	11.810597764771702	-1.4440458741881732	0.5089548800028447	-2.8372768017866377	0.004550014684061297	0.11821094352469001
ENSG00000146250.7	PRSS35	PRSS35	167681	8.236471773679652	-1.508150372358204	0.5314913955528094	-2.8375819156762865	0.004545668096331238	0.11821094352469001
ENSG00000157734.14	SNX22	SNX22	79856	44.21091591780419	1.6081713964026034	0.56680777264518	2.837243019617718	0.0045504961690924295	0.11821094352469001
ENSG00000248671.8	ALG1L9P	ALG1L9P	285407	35.085310255786915	-0.9168333256467719	0.3232212570019161	-2.8365502137792156	0.004560380664074562	0.11832818097632335
ENSG00000100281.14	HMGXB4	HMGXB4	10042	427.31799322500837	-0.45649233081854934	0.16099281293557893	-2.8354826684170935	0.004575649770400548	0.1185846926966514
ENSG00000129355.7	CDKN2D	CDKN2D	1032	28.421106442394233	0.7127921128443613	0.25160078715691025	2.8330281510599176	0.004610932513277441	0.11935867489422886
ENSG00000050405.13	LIMA1	LIMA1	51474	1689.984238265036	-0.7682459078619872	0.27126989521663036	-2.832035258643361	0.004625274814853134	0.11958941185023438
ENSG00000253105.6	NA	ENSG00000253105.6	NA	11.81536236600413	-1.4913956716647874	0.5268647866216349	-2.830699089282323	0.004644639503713571	0.1198088567064476
ENSG00000257735.1	NA	ENSG00000257735.1	NA	9.71553899794206	-0.9790776956052369	0.34586720982391533	-2.8307907422148975	0.004643308864774618	0.1198088567064476
ENSG00000261468.1	NA	ENSG00000261468.1	NA	101.30114400650335	0.9580166211339165	0.33852373729774593	2.8299835892787053	0.004655039176601145	0.11993667604835861
ENSG00000013619.14	MAMLD1	MAMLD1	10046	219.56129293487072	-0.5768461695677884	0.20387405014469975	-2.829424191839871	0.0046631846054050125	0.12000618419680727
ENSG00000235613.2	NSRP1P1	NSRP1P1	100420557	59.66128817274801	-1.1120535634077158	0.3932501231105378	-2.827853058535804	0.0046861310640949685	0.12021616487992513
ENSG00000112406.5	HECA	HECA	51696	1547.689601309421	0.46412916230349177	0.1640963373817289	2.828394403610678	0.004678213182176398	0.12021616487992513
ENSG00000156384.14	SFR1	SFR1	119392	70.71109606359254	-0.4901786946840151	0.17334615553831886	-2.827744827462638	0.004687715540054278	0.12021616487992513
ENSG00000260392.6	NA	ENSG00000260392.6	NA	20.397961061552028	1.313799741182267	0.46477890633829266	2.8267198086352234	0.004702745626014718	0.12046137604125375
ENSG00000276975.3	NA	ENSG00000276975.3	NA	258.07670155399336	-1.0430751583348368	0.36926812660333413	-2.824709427075201	0.004732351064785157	0.12058623117004849
ENSG00000272148.1	NA	ENSG00000272148.1	NA	11.707257598945331	1.024086776939185	0.3624696422617879	2.8253035772842865	0.004723583930005604	0.12058623117004849
ENSG00000197362.15	ZNF786	ZNF786	136051	78.41555412184117	0.6495199674091666	0.22994467295296908	2.8246793416345586	0.004732795389706333	0.12058623117004849
ENSG00000182742.6	HOXB4	HOXB4	3214	311.3892929891902	0.6156694981441257	0.21791584675181455	2.8252626292263856	0.004724187677468743	0.12058623117004849
ENSG00000105204.14	DYRK1B	DYRK1B	9149	159.24898786729892	0.5056253083600102	0.17901214217147243	2.824530795657878	0.004734989784470105	0.12058623117004849
ENSG00000266777.1	NA	ENSG00000266777.1	NA	94.62545114280786	0.6418508226605473	0.22729727765044508	2.8238385839694655	0.004745227628182637	0.12065245251707535
ENSG00000180891.13	CUEDC1	CUEDC1	404093	341.54548176442967	-0.9106763051262082	0.3225214558436736	-2.823614642145277	0.004748544025253272	0.12065245251707535
ENSG00000116525.14	TRIM62	TRIM62	55223	86.16962710473874	0.5080328947018362	0.180080072134817	2.8211499955502974	0.004785182288586873	0.12077110022190804
ENSG00000231699.1	NA	ENSG00000231699.1	NA	19.717080568430756	1.6298076594649353	0.577433262201541	2.8225039431415455	0.004765023603789892	0.12077110022190804
ENSG00000280119.1	LOC285097	LOC285097	285097	16.55849601420895	-1.5212798381942856	0.5392484390112638	-2.821111250657712	0.004785760288589566	0.12077110022190804
ENSG00000242242.6	NA	ENSG00000242242.6	NA	9.55932043576784	-1.394887252137985	0.4945791677807469	-2.8203518122226203	0.00479710242739006	0.12077110022190804
ENSG00000284610.1	NA	ENSG00000284610.1	NA	20.081398739959788	-1.6491646660278578	0.584812798568401	-2.8199873020305795	0.004802554986353963	0.12077110022190804
ENSG00000183426.17	NPIPA1	NPIPA1	9284	160.60743244036428	0.7031505288058789	0.24925963659516648	2.820956246309131	0.004788073290296368	0.12077110022190804
ENSG00000166548.16	TK2	TK2	7084	255.06809790436637	-0.5354910860338966	0.18975789749956717	-2.82196995798353	0.004772964817089825	0.12077110022190804
ENSG00000141497.14	ZMYND15	ZMYND15	84225	17.689754065222473	-1.27395711566098	0.45167552706141956	-2.8205139294335626	0.004794679182602206	0.12077110022190804
ENSG00000273893.1	NA	ENSG00000273893.1	NA	14.657653537726453	1.069642506207937	0.3789242842334382	2.822839682528709	0.004760036746926752	0.12077110022190804
ENSG00000101109.12	STK4	STK4	6789	1881.7442139283796	0.6818033181824773	0.2418100434790331	2.8195822984564956	0.00480861984616063	0.12078573157476913
ENSG00000234009.1	RPL5P34	RPL5P34	388907	5.72992235924301	1.3908870746499857	0.4933893037673355	2.8190458610060944	0.0048166635749673095	0.12084997937694175
ENSG00000168010.11	ATG16L2	ATG16L2	89849	461.75614245340734	0.585451223029107	0.20772536769937042	2.818390596744056	0.004826505596718462	0.12095914879421048
ENSG00000109919.10	MTCH2	MTCH2	23788	356.1466403576116	-0.43931016037068876	0.1559233625919618	-2.817474899642372	0.004840289783340252	0.12116675413318456
ENSG00000148400.12	NOTCH1	NOTCH1	4851	1683.4834160962541	0.5980527456549464	0.212293922567153	2.817097816192877	0.004845976448518177	0.1211714133761713
ENSG00000168298.6	H1-4	H1-4	3008	472.8466964019733	-0.8861091069341817	0.3147659892490832	-2.815136123976147	0.004875657686239459	0.12149984521512334
ENSG00000196247.11	ZNF107	ZNF107	51427	464.26390454634395	0.948102222704047	0.3367845078589627	2.8151598442915597	0.004875297807654129	0.12149984521512334
ENSG00000141968.8	VAV1	VAV1	7409	147.16200549551044	1.1169014903341097	0.39670102728044526	2.8154741569260504	0.004870531404757347	0.12149984521512334
ENSG00000186517.14	ARHGAP30	ARHGAP30	257106	183.83454734168495	1.1479729842092967	0.4079300711139087	2.814141602933561	0.004890767949874064	0.12158037655321076
ENSG00000228063.2	LYPLAL1-DT	LYPLAL1-DT	643723	23.99564698539416	-1.063681807542202	0.3781205894409695	-2.8130756093308675	0.004907011158392061	0.12158037655321076
ENSG00000115484.15	CCT4	CCT4	10575	1101.5898330358725	0.6583624073658225	0.2340637233382576	2.812748588188478	0.004912003955347841	0.12158037655321076
ENSG00000146221.10	TCTE1	TCTE1	202500	14.315926305468693	-2.150871259977994	0.7645976472847493	-2.8130759591220307	0.004907005820412281	0.12158037655321076
ENSG00000181016.9	LSMEM1	LSMEM1	286006	105.41807442961958	0.9893367098706517	0.3515987916796464	2.813822838083215	0.004895620063419982	0.12158037655321076
ENSG00000110958.16	PTGES3	PTGES3	10728	3890.0031875496315	0.8382401315981935	0.29786127876960866	2.814196377121445	0.004889934636780676	0.12158037655321076
ENSG00000231125.2	NA	ENSG00000231125.2	NA	16.9985240013881	1.2298073739418998	0.43755997325504625	2.8106030009858007	0.004944875853493383	0.12225664441818826
ENSG00000067798.16	NAV3	NAV3	89795	838.4724774174606	-0.7629986573934773	0.27154696401014955	-2.809822087957348	0.0049568892852212415	0.12228119406229246
ENSG00000271614.1	ATP2B1-AS1	ATP2B1-AS1	338758	29.594702998389593	-0.8520896980052601	0.30325453830661553	-2.8098168052598993	0.0049569706431352835	0.12228119406229246
ENSG00000260577.2	NA	ENSG00000260577.2	NA	5.04935992335869	-1.9329111630395424	0.6881174884515434	-2.808984214874603	0.004969808328575492	0.1224607468346639
ENSG00000115756.13	HPCAL1	HPCAL1	3241	315.50533120882204	0.6207408166356513	0.22115819159561953	2.8067728902877604	0.005004050776522613	0.12248305251300508
ENSG00000271964.1	NA	ENSG00000271964.1	NA	24.308382871266616	1.0393226243351747	0.3702911563513263	2.806771391939704	0.005004074050647082	0.12248305251300508
ENSG00000151470.13	C4orf33	C4orf33	132321	161.12685923382367	-0.5383913166763395	0.19181212217273866	-2.8068680465955373	0.005002572896027506	0.12248305251300508
ENSG00000286506.1	NA	ENSG00000286506.1	NA	10.053993614579918	1.6786069699855704	0.5977717435988724	2.808106920343126	0.004983367830374252	0.12248305251300508
ENSG00000176171.11	BNIP3	BNIP3	664	476.8064237408094	0.6406602275249101	0.22818412900258161	2.8076458705752576	0.004990507237774479	0.12248305251300508
ENSG00000120694.20	HSPH1	HSPH1	10808	6834.041016310613	1.6984443755924814	0.604749935577707	2.808506914465377	0.004977181360217544	0.12248305251300508
ENSG00000231401.2	NA	ENSG00000231401.2	NA	26.393931510001618	-0.8126276484557318	0.2896112036801972	-2.8059261455681623	0.005017219035355788	0.12266849958918163
ENSG00000117222.14	RBBP5	RBBP5	5929	407.8221793238492	0.35953675914602135	0.12821734864481055	2.8041194342741793	0.005045421141536689	0.12267724318643679
ENSG00000226950.7	DANCR	DANCR	57291	144.10851560864435	0.5993820918794139	0.2136845043825189	2.8049862277634023	0.0050318729736123224	0.12267724318643679
ENSG00000164743.5	C8orf48	C8orf48	157773	8.717591304484646	-1.0952426492657938	0.39057380546770093	-2.8041886934897544	0.005044337394131474	0.12267724318643679
ENSG00000173020.11	GRK2	GRK2	156	686.2439978126533	0.6866907674145941	0.2448443230662579	2.8046015476894155	0.005037881540860971	0.12267724318643679
ENSG00000230986.1	DDX3P2	DDX3P2	100874489	25.16014725901951	-1.0006167233498968	0.356727075310141	-2.804992367007617	0.005031777133329089	0.12267724318643679
ENSG00000152527.14	PLEKHH2	PLEKHH2	130271	2446.13901769419	-0.6654872411314156	0.23770367953024993	-2.799650566817273	0.005115795210717995	0.12344096741347152
ENSG00000230825.2	LINC03016	LINC03016	101927354	18.584835620850818	1.6638490812496567	0.5940976380223278	2.8006323788601306	0.005100258390950839	0.12344096741347152
ENSG00000148290.10	SURF1	SURF1	6834	70.72978468248535	0.4252940514000135	0.1518643216572417	2.800486952820318	0.0051025570112484915	0.12344096741347152
ENSG00000154473.18	BUB3	BUB3	9184	972.4946826827573	0.43243431435814156	0.15451947356839096	2.7985748616127943	0.005132866954956644	0.12344096741347152
ENSG00000274929.1	NA	ENSG00000274929.1	NA	8.8016393791261045	1.0936175138455495	0.39056372380856363	2.800100078883902	0.005108676543700213	0.12344096741347152
ENSG00000127152.18	BCL11B	BCL11B	64919	275.8209133985618	1.3531287341387759	0.4830817652390392	2.8010345898053486	0.005093905872883413	0.12344096741347152
ENSG00000275345.1	NA	ENSG00000275345.1	NA	11.349628894406951	1.323865690531739	0.4730408226660581	2.798628843638551	0.005132009019477779	0.12344096741347152
ENSG00000157429.16	ZNF19	ZNF19	7567	69.20417913690724	-0.7626511578837926	0.2724839379260148	-2.798884821206851	0.0051279425361476175	0.12344096741347152
ENSG00000285589.1	NA	ENSG00000285589.1	NA	48.52147116122071	0.9000997536630484	0.3215686435249984	2.799090557450685	0.005124676302290283	0.12344096741347152
ENSG00000102287.19	GABRE	GABRE	2564	884.7063526547627	0.7474224070199554	0.26679115710340184	2.8015261642659035	0.005086151660216742	0.12344096741347152
ENSG00000122512.16	PMS2	PMS2	5395	210.1632713665297	-0.5490019721868037	0.196320274907377	-2.7964608976114174	0.005166566249800395	0.12357685984457427
ENSG00000242818.3	RN7SL846P	RN7SL846P	106479530	10.632354338885175	1.033297036854795	0.3693983266705819	2.797243415171876	0.005154068680209098	0.12357685984457427
ENSG00000260233.3	NA	ENSG00000260233.3	NA	37.56519684773468	0.819929350597463	0.29317041183394404	2.796767059364377	0.005161673290137705	0.12357685984457427
ENSG00000196296.13	ATP2A1	ATP2A1	487	92.01053121816265	-1.5565368038301894	0.5564187222888518	-2.79741989526756	0.005151253898932685	0.12357685984457427
ENSG00000224505.2	NA	ENSG00000224505.2	NA	60.84157983929994	-0.9475410374137399	0.3388279035570359	-2.796525986987484	0.005165525665685959	0.12357685984457427
ENSG00000224066.1	NA	ENSG00000224066.1	NA	20.353996647853403	-0.8196950248336788	0.2932627943359888	-2.7950870027329855	0.005188574956967721	0.12383436373460663
ENSG00000255893.1	NA	ENSG00000255893.1	NA	36.12965965050327	-1.0374763219911927	0.3711431830996523	-2.795353300918986	0.005184302463958267	0.12383436373460663
ENSG00000115307.17	AUP1	AUP1	550	788.057267635245	0.5354515679558529	0.19162302470927306	2.7942966079792875	0.005201274807065238	0.12400311983207805
ENSG00000067208.14	EVI5	EVI5	7813	1251.3713959323813	-0.28558340143057315	0.10222173851329168	-2.793763886078296	0.005209850276562705	0.12407328837016199
ENSG00000170356.9	OR2A20P	OR2A20P	401428	11.650356696914923	-1.6843670088142402	0.6030454925981152	-2.7931010669816	0.005220537814337254	0.12419355022897988
ENSG00000260589.1	STAM-DT	STAM-DT	102723166	8.593375600926635	1.2375148426192724	0.44315286112965585	2.79252364401909	0.005229864533886083	0.12428121447354533
ENSG00000144057.15	ST6GAL2	ST6GAL2	84620	31.62632165489693	-1.2577276174565561	0.45061609281171466	-2.7911289399557346	0.005252454361661101	0.12429792224107035
ENSG00000184985.16	SORCS2	SORCS2	57537	140.44050705521903	-0.9154612636579054	0.3280353853474249	-2.790739366999487	0.005258779950459738	0.12429792224107035
ENSG00000228801.6	NA	ENSG00000228801.6	NA	52.728342241812456	-0.8132781199830785	0.2913926827584961	-2.791003920496922	0.0052544835829917294	0.12429792224107035
ENSG00000165449.11	SLC16A9	SLC16A9	220963	71.58589203364738	-1.1903801107210965	0.4264635664002959	-2.7912820801291094	0.005249969670868766	0.12429792224107035
ENSG00000010292.13	NCAPD2	NCAPD2	9918	433.89258258190574	0.445236111432511	0.15952632172898124	2.7909883874143433	0.00525473575369952	0.12429792224107035
ENSG00000276445.1	NA	ENSG00000276445.1	NA	9.316261214422065	1.5827342423305284	0.5673025838145458	2.789929549920634	0.005271951168946293	0.12447568306614994
ENSG00000163554.15	SPTA1	SPTA1	6708	11.065400597553872	-1.6411171278226886	0.5886119374289503	-2.788113905727206	0.005301589962329957	0.1244873138306567
ENSG00000174473.16	GALNTL6	GALNTL6	442117	25.357798179649933	1.4387542249750067	0.5158444644334812	2.7891240949054246	0.005285080992347543	0.1244873138306567
ENSG00000277687.1	NA	ENSG00000277687.1	NA	91.57768787381993	-0.5256349897415863	0.18859338414485236	-2.7871337699622774	0.005317652290827907	0.1244873138306567
ENSG00000068831.19	RASGRP2	RASGRP2	10235	377.6524745662239	1.1990455712170742	0.4298675219197445	2.789337435548187	0.005281600427199666	0.1244873138306567
ENSG00000260276.2	NA	ENSG00000260276.2	NA	77.11080038805169	0.7095691084310441	0.2545049938147766	2.788036092319091	0.005302863554395473	0.1244873138306567
ENSG00000229833.10	PET100	PET100	100131801	9.73015034330712	0.9991110793067044	0.35842989526494684	2.787465812716805	0.005312205904365372	0.1244873138306567
ENSG00000100024.15	UPB1	UPB1	51733	19.14124035714141	-1.0300196535253765	0.3695167185633545	-2.7874778102868905	0.005312009206570874	0.1244873138306567
ENSG00000239900.12	ADSL	ADSL	158	111.76274194937432	0.5145091608635965	0.18460149827245942	2.7871342631478297	0.005317644197531529	0.1244873138306567
ENSG00000100479.13	POLE2	POLE2	5427	45.57634187903562	-0.6788698046593157	0.24369294657886317	-2.785758940460847	0.0053402568707756745	0.12488377771371267
ENSG00000247137.9	ANKRD42-DT	ANKRD42-DT	100506282	170.49267936331984	0.4967391125471563	0.17835212450748295	2.785159492318327	0.005350139975393513	0.12498222006144613
ENSG00000168404.13	MLKL	MLKL	197259	401.1998817532018	0.9316067883722108	0.3347132347547788	2.78329833313802	0.005380930256461165	0.12543546308950582
ENSG00000279236.1	NA	ENSG00000279236.1	NA	50.26094891941121	0.8176670270946432	0.29376549291324167	2.783400524635909	0.005379235498199718	0.12543546308950582
ENSG00000143951.16	WDPCP	WDPCP	51057	399.88117390626314	-0.4464700108655117	0.1605099628285544	-2.781571953526648	0.005409633743232816	0.12583824892257203
ENSG00000268670.1	NA	ENSG00000268670.1	NA	15.751629883699229	1.1231221837802037	0.4037507784752247	2.781721407502182	0.0054071434063005346	0.12583824892257203
ENSG00000146013.11	GFRA3	GFRA3	2676	133.26373163151058	-1.5397722357191368	0.5537095800931577	-2.7808300435402997	0.005422011452662575	0.12593594095578647
ENSG00000100106.22	TRIOBP	TRIOBP	11078	700.889857876797	-0.4283016839222965	0.1540301619539191	-2.7806351593036087	0.005425267055564999	0.12593594095578647
ENSG00000102032.13	RENBP	RENBP	5973	42.71734212745363	0.8502768579987517	0.30583518537515786	2.780179974896431	0.005432877931079939	0.12597986099343156
ENSG00000130305.17	NSUN5	NSUN5	55695	71.3296553721228	0.5229151717341465	0.18812362715300512	2.779635815276132	0.005441989158188426	0.12605844286617543
ENSG00000010932.17	FMO1	FMO1	2326	22.95450368215452	-1.7497916594199068	0.6298281721386043	-2.7782048133515937	0.005466015247359358	0.12630763903885836
ENSG00000151790.9	TDO2	TDO2	6999	62.41010090179347	-1.8786122971877246	0.6763708325171666	-2.777488630307021	0.005478075659549953	0.12630763903885836
ENSG00000137124.8	ALDH1B1	ALDH1B1	219	566.9622419819312	-1.0414751122011396	0.37509838915796534	-2.7765384824474486	0.005494113073555046	0.12630763903885836
ENSG00000185736.16	ADARB2	ADARB2	105	133.2869035108586	1.1399801752481662	0.4105286902296939	2.77685872480761	0.0054887030189131715	0.12630763903885836
ENSG00000279012.2	OR51B2	OR51B2	79345	5.650101863334053	-1.4650744131301379	0.5277128292558068	-2.7762721160223087	0.005498616634357673	0.12630763903885836
ENSG00000090238.12	YPEL3	YPEL3	83719	482.5139983640045	0.5986906412346712	0.2154907202070346	2.7782664639083943	0.005464978182701946	0.12630763903885836
ENSG00000266173.7	STRADA	STRADA	92335	288.04098838989046	-0.4584792151932477	0.16510172871136455	-2.7769498161631843	0.005487165034254308	0.12630763903885836
ENSG00000185825.17	BCAP31	BCAP31	10134	312.1146591260188	0.40161534556435985	0.1446192615796519	2.7770529400965187	0.005485424361246676	0.12630763903885836
ENSG00000213551.7	DNAJC9	DNAJC9	23234	292.818937807023	0.552282767129301	0.19898734035420523	2.77546685204303	0.005512251815217214	0.1264889533723125
ENSG00000101146.13	RAE1	RAE1	8480	235.1030631756735	0.336767188621653	0.12136074789931096	2.774926773696696	0.005521413813138331	0.12656735160210647
ENSG00000099875.14	MKNK2	MKNK2	2872	1278.5795143992138	0.6678753424079241	0.24072277577341367	2.774458462694774	0.005529369458261526	0.12661796236594922
ENSG00000043143.20	JADE2	JADE2	23338	962.8565475415173	0.5773545640821263	0.2081559980786713	2.773662875013184	0.005542908582561915	0.12666307884838576
ENSG00000142102.16	PGGHG	PGGHG	80162	726.3111037084129	1.1986307245829322	0.4321356220524589	2.77373737182311	0.005541639545027471	0.12666307884838576
ENSG00000186416.16	NKRF	NKRF	55922	263.20904868076934	0.7289370534312447	0.2628382343186827	2.7733295930889286	0.005548589181928016	0.12666307884838576
ENSG00000157978.12	LDLRAP1	LDLRAP1	26119	355.39916650896026	0.6081372712524167	0.21932279561883547	2.772795547934324	0.00555770262980583	0.12673978388405036
ENSG00000172340.14	SUCLG2	SUCLG2	8801	965.6612635131759	-0.47029691888600994	0.16964328085390745	-2.772269650284693	0.005566690238610578	0.12681346356396322
ENSG00000284862.3	CCDC39	CCDC39	339829	9.051432209703059	-1.8338113251607298	0.662074207263566	-2.769797259947789	0.00560911948310303	0.12754275821338892
ENSG00000249464.6	LINC01091	LINC01091	285419	64.2734598218693	-1.167041878989728	0.4214069996912468	-2.7693936736807583	0.0056160731520716895	0.12754275821338892
ENSG00000121281.13	ADCY7	ADCY7	113	450.77432948780705	0.9594375367210511	0.34642530448194875	2.7695365330076362	0.005613610840451652	0.12754275821338892
ENSG00000109971.14	HSPA8	HSPA8	3312	8746.224372121174	0.8197985525627065	0.29611668341586145	2.768498360531057	0.0056315268974337345	0.1276305617526417
ENSG00000139289.13	PHLDA1	PHLDA1	22822	365.7390037042406	-0.9811890524138049	0.35437075289389613	-2.7688206331959555	0.005625959827095163	0.1276305617526417
ENSG00000204397.8	CARD16	CARD16	114769	70.06959537647239	0.7547807417738139	0.27268233972515404	2.7679854241187147	0.0056403978219293415	0.12770022982454415
ENSG00000185630.18	PBX1	PBX1	5087	4328.573792179792	-0.61789597633672	0.22332222987931918	-2.76683596017568	0.005660322897563524	0.12790235257502539
ENSG00000138399.18	FASTKD1	FASTKD1	79675	374.5129660232162	0.4314233781643665	0.15594745316626396	2.7664663282727857	0.005666743661229506	0.12790235257502539
ENSG00000250602.6	NA	ENSG00000250602.6	NA	17.124372851187932	1.6415650426075759	0.593379215245334	2.7664687276396545	0.005666701961379469	0.12790235257502539
ENSG00000184900.15	SUMO3	SUMO3	6612	443.9890407017325	-0.42351394432924105	0.15313241344861891	-2.765671452512856	0.005680573466908334	0.12808326806808976
ENSG00000200959.1	SNORA74A	SNORA74A	26821	89.24171879553245	0.8633769426902962	0.3122283972745517	2.7652095396406344	0.0056886241297032635	0.12813364105647568
ENSG00000122566.21	HNRNPA2B1	HNRNPA2B1	3181	8543.374901617575	0.47276092037004286	0.1710260509097557	2.7642626246424986	0.005705160056966562	0.12837484258929152
ENSG00000049167.14	ERCC8	ERCC8	1161	174.25730754893203	-0.3984671400497078	0.14432469453947072	-2.7609075586211116	0.005764098896684322	0.12956870877046828
ENSG00000116903.7	EXOC8	EXOC8	149371	520.1431045929493	0.47921062182274815	0.17359922611872083	2.7604421548228917	0.005772317919202008	0.1296139268488302
ENSG00000198417.7	MT1F	MT1F	4494	42.86517355507971	-1.5814351766007018	0.5729572606801011	-2.760127648480335	0.005777878077332209	0.1296139268488302
ENSG00000114021.12	NIT2	NIT2	56954	374.37691429593417	-0.5903411047239492	0.21398206769146516	-2.7588344719387687	0.005800790933398089	0.12986343848762855
ENSG00000245067.7	IGFBP7-AS1	IGFBP7-AS1	255130	11.824415319895891	-1.0529912656389364	0.38165990223072555	-2.7589779787827164	0.005798244204883779	0.12986343848762855
ENSG00000110881.11	ASIC1	ASIC1	41	133.4419153202513	-1.0710697383095846	0.38847290730452444	-2.7571285363022024	0.005831142479529002	0.13041039358532425
ENSG00000143977.14	SNRPG	SNRPG	6637	124.70708380175402	0.48164475387066213	0.17480839128375467	2.7552725034168453	0.0058643270682488344	0.13075431273932547
ENSG00000163138.19	PACRGL	PACRGL	133015	467.89094937071974	-0.39663018313939824	0.14393778869762275	-2.755566739826877	0.005859054995556459	0.13075431273932547
ENSG00000107485.18	GATA3	GATA3	2625	43.582091035335544	1.0914952629295562	0.3960700695563475	2.7558135462045388	0.005854636060564334	0.13075431273932547
ENSG00000139974.15	SLC38A6	SLC38A6	145389	284.4418961406438	-0.5489813033429684	0.19931939133153168	-2.754279449056903	0.005882152015092133	0.131019137250217
ENSG00000104972.15	LILRB1	LILRB1	10859	121.71953251951726	1.3179326261411806	0.47866103574429547	2.753373531003745	0.00589845547837826	0.1312495714476714
ENSG00000215302.8	NA	ENSG00000215302.8	NA	56.46673533257794	0.6599217070561225	0.23974978357052426	2.752543494421973	0.00591342907349106	0.13144997886976242
ENSG00000101082.14	SLA2	SLA2	84174	43.14810728227674	1.0997145492484004	0.3996346234787078	2.751799980881767	0.005926870898822171	0.13161596676426776
ENSG00000197181.12	PIWIL2	PIWIL2	55124	111.13501750117307	-0.8548498447941643	0.3107511086127628	-2.750914867561811	0.0059429085748495146	0.13183920744749242
ENSG00000224699.9	LAMTOR5-AS1	LAMTOR5-AS1	101410535	128.64602778994657	0.5157582601671162	0.18768800042202916	2.7479554313935837	0.005996816002135314	0.13251656343149257
ENSG00000184678.10	H2BC21	H2BC21	8349	1273.3160283575821	-0.7093336924817332	0.2581865156601035	-2.7473692445485978	0.006007545783348424	0.13251656343149257
ENSG00000128609.15	NDUFA5	NDUFA5	4698	715.5845332081734	-0.39364574199369134	0.14320582376642982	-2.748810988551217	0.00598118655743693	0.13251656343149257
ENSG00000251867.4	NA	ENSG00000251867.4	NA	34.003862377430885	-0.6904228338821428	0.25131318650831486	-2.7472606729265268	0.006009535016027104	0.13251656343149257
ENSG00000040633.13	PHF23	PHF23	79142	240.9531799026289	0.393737488714756	0.14329549014984475	2.7477311972834797	0.006000918425491048	0.13251656343149257
ENSG00000266533.1	MIR3619	MIR3619	100500828	11.800295844036306	1.0571708612867008	0.38466661177025163	2.7482781945164327	0.005990915400278378	0.13251656343149257
ENSG00000163626.16	COX18	COX18	285521	126.43602072488187	-0.5551219210914127	0.2023712348306938	-2.7430870872327002	0.006086454129784924	0.13309583635155395
ENSG00000249679.2	NA	ENSG00000249679.2	NA	10.751827646979356	-1.4070894269569154	0.5129145086604326	-2.743321553979394	0.006082109513414216	0.13309583635155395
ENSG00000164694.17	FNDC1	FNDC1	84624	212.5174869952887	-1.6005874776396338	0.5834228242808617	-2.743443367359769	0.006079853441537951	0.13309583635155395
ENSG00000148482.12	SLC39A12	SLC39A12	221074	5.790562410098037	1.5637604666367586	0.5700194780946964	2.7433456692807496	0.006081662820741892	0.13309583635155395
ENSG00000042429.12	MED17	MED17	9440	174.83615333211858	0.5754299646300107	0.20971082314625594	2.7439211577015077	0.006071011693921798	0.13309583635155395
ENSG00000111142.14	METAP2	METAP2	10988	772.0217449721595	-0.33938429774860873	0.12364909492094066	-2.744737419757143	0.006055933152183372	0.13309583635155395
ENSG00000102935.11	ZNF423	ZNF423	23090	371.3348437833325	-0.5943912022969521	0.21662319675844724	-2.743894519107053	0.006071504349298857	0.13309583635155395
ENSG00000271749.1	NA	ENSG00000271749.1	NA	13.096953281733022	-0.9096280285936811	0.331363215300021	-2.7451086499450184	0.00604908670557792	0.13309583635155395
ENSG00000180383.3	DEFB124	DEFB124	245937	5.415704910866692	-1.9915051573641873	0.7260619327921696	-2.7428860644237116	0.006090181262988169	0.13309583635155395
ENSG00000083444.17	PLOD1	PLOD1	5351	575.0791777633054	0.6692281233205767	0.24402933136000216	2.7424085440504022	0.006099043138428786	0.13315740465455672
ENSG00000205795.4	CYS1	CYS1	192668	29.118586265815836	-1.1743282418799885	0.428271714547237	-2.742016813138062	0.006106321593743762	0.13316515364068182
ENSG00000146729.10	NIPSNAP2	NIPSNAP2	2631	833.0030097986845	-0.4550571392131937	0.16597390859498284	-2.7417390062413065	0.006111488053508071	0.13316515364068182
ENSG00000056487.16	PHF21B	PHF21B	112885	17.87625779228546	-1.1309056250752523	0.4125697407432748	-2.741125956154328	0.00612290306589879	0.13328204707379884
ENSG00000255302.5	EID1	EID1	23741	1824.9138775790595	-0.5480337820155671	0.19996413203172375	-2.740660419682781	0.006131584193387166	0.1333392578441519
ENSG00000271852.1	SNORD11B	SNORD11B	100113392	15.139221229126523	1.1231106844958416	0.40995819539633793	2.7395736860682702	0.006151892297588553	0.13341841776265756
ENSG00000205562.3	FLRT2-AS1	FLRT2-AS1	100506731	15.85898128150932	-1.2581426874335735	0.45924191398283704	-2.73960770810783	0.006151255600591988	0.13341841776265756
ENSG00000202048.1	SNORD114-20	SNORD114-20	767598	19.341342366659187	-1.028481901691875	0.375427762476666	-2.7394934644871882	0.006153393819368109	0.13341841776265756
ENSG00000188916.9	INSYN2A	INSYN2A	642938	10.06329175391464	-1.4510744694504183	0.5297674805563252	-2.739078034624927	0.006161174775930425	0.13341856718539746
ENSG00000101104.12	PABPC1L	PABPC1L	80336	181.9304785499941	0.7348502404735945	0.26830646351422777	2.738846581810456	0.006165513704423016	0.13341856718539746
ENSG00000230896.1	NA	ENSG00000230896.1	NA	13.175385738555688	-0.8501827482390124	0.31056070396062563	-2.737573483690978	0.00618942905813452	0.13354974487652344
ENSG00000270025.2	BMS1P7	BMS1P7	100133265	9.403160569781706	-1.5691871053779927	0.5732747947480983	-2.737233731107098	0.006195825469327113	0.13354974487652344
ENSG00000256667.6	NA	ENSG00000256667.6	NA	95.92441317483872	-0.5849328459848948	0.21364314094684467	-2.7378966785103978	0.006183349893529945	0.13354974487652344
ENSG00000137822.12	TUBGCP4	TUBGCP4	27229	660.8156439752927	0.3407531451276015	0.12448228836428665	2.737362476261819	0.006193400926205391	0.13354974487652344
ENSG00000168246.6	UBTD2	UBTD2	92181	365.39398886983275	-0.29218456109016366	0.10677273440196566	-2.7365091165519932	0.006209487439313139	0.1335828113287394
ENSG00000211849.1	TRAJ40	TRAJ40	28715	8.966658224304776	2.310116910701878	0.84414983049366	2.736619528017815	0.006207403978234011	0.1335828113287394
ENSG00000115970.18	THADA	THADA	63892	1396.9626664508876	0.36558891384592423	0.13371886172925668	2.7340115606588067	0.006256784760621584	0.1344689868212028
ENSG00000258536.1	NA	ENSG00000258536.1	NA	5.324727931344466	-1.648654126709992	0.6031183816970365	-2.7335497917855833	0.006265564922138851	0.1344780993308207
ENSG00000259940.2	NA	ENSG00000259940.2	NA	9.838837928317519	1.2425566953258131	0.4545915840695815	2.7333473360906364	0.00626941794964605	0.1344780993308207
ENSG00000160062.15	ZBTB8A	ZBTB8A	653121	133.6336114506759	-0.5279323067195655	0.19330555942414074	-2.7310766865282163	0.006312778065074534	0.13476570660073023
ENSG00000224616.3	NA	ENSG00000224616.3	NA	211.5593033396347	-0.7798272226428801	0.28553265556723967	-2.7311314745897417	0.006311728667549738	0.13476570660073023
ENSG00000169429.11	CXCL8	CXCL8	3576	164.01744962376867	-1.8552456585938821	0.6793175157218405	-2.7310434600269424	0.006313414554085687	0.13476570660073023
ENSG00000120738.8	EGR1	EGR1	1958	3511.2898999116924	-1.510398327863827	0.5527910662865854	-2.7323132010979103	0.006289132341057786	0.13476570660073023
ENSG00000183718.5	TRIM52	TRIM52	84851	523.1228757114135	0.46207864433617124	0.1691634354620111	2.7315515499798413	0.006303687858856279	0.13476570660073023
ENSG00000011132.12	APBA3	APBA3	9546	131.3575671867246	0.5743821142892044	0.2103710916618164	2.730328153701634	0.0063271310223641025	0.13492775342851773
ENSG00000287069.1	NA	ENSG00000287069.1	NA	4.925521654820997	-1.3230939828952377	0.4850040119044979	-2.7280062647312042	0.0063718397893886836	0.13527541383468378
ENSG00000145088.9	EAF2	EAF2	55840	120.65334581726539	1.0059581202431143	0.3687682083182719	2.7278873220407993	0.0063741377075855355	0.13527541383468378
ENSG00000111911.7	HINT3	HINT3	135114	450.67117623611233	-0.42653539953990516	0.1562921549941712	-2.7290902704349587	0.006350931627946004	0.13527541383468378
ENSG00000123572.17	NRK	NRK	203447	438.9192843599996	-1.1951351910954524	0.4380646606885242	-2.7282163989603943	0.00636778191432659	0.13527541383468378
ENSG00000123728.10	RAP2C	RAP2C	57826	452.09588228284645	-0.2570466425682194	0.0942198092192435	-2.728159234223116	0.006368885584882774	0.13527541383468378
ENSG00000115350.12	POLE4	POLE4	56655	147.34479205908195	0.43648545977595504	0.1600279013699431	2.72755848223563	0.006380494623106656	0.1352799962005934
ENSG00000231312.7	MAP4K3-DT	MAP4K3-DT	728730	194.4656026245055	-0.49553784697285413	0.18188536949774015	-2.7244513857339747	0.006440841171488392	0.13635390518938317
ENSG00000261051.1	NA	ENSG00000261051.1	NA	92.31871024235123	1.0200275436127424	0.37446181668133816	2.723982788559646	0.006449986770975037	0.13635390518938317
ENSG00000250130.1	NA	ENSG00000250130.1	NA	37.59201864713863	0.6936642226057048	0.2547086579647629	2.723363344412377	0.00646209437640002	0.13635390518938317
ENSG00000267040.6	ATP8B1-AS1	ATP8B1-AS1	100505549	77.60399306581685	0.6348854463815097	0.23309857437459763	2.7236779464863923	0.006455942636798377	0.13635390518938317
ENSG00000167562.12	ZNF701	ZNF701	55762	312.58559486859474	0.5027758488814713	0.18461195072626765	2.7234198376840695	0.0064609893167503814	0.13635390518938317
ENSG00000121988.18	ZRANB3	ZRANB3	84083	135.5979389060576	-0.4732942982084183	0.1739151013982406	-2.721410012145192	0.0065004080598146325	0.13680400277015994
ENSG00000225192.1	NA	ENSG00000225192.1	NA	31.196695094495823	-1.3130270198243879	0.4824263233117933	-2.7217151228619323	0.00649441002440291	0.13680400277015994
ENSG00000236474.1	NA	ENSG00000236474.1	NA	9.51993249930442	-1.4634830060652981	0.5377830081250023	-2.7213262300119494	0.006502055967150458	0.13680400277015994
ENSG00000180964.17	TCEAL8	TCEAL8	90843	476.4970511074089	-0.5063688256857614	0.18609899439655717	-2.720964867799034	0.0065091678921193035	0.13682295753387036
ENSG00000279529.1	NA	ENSG00000279529.1	NA	30.304531027956624	0.7549373573391281	0.2775060710858316	2.7204354642952255	0.006519599651439081	0.13691159268022068
ENSG00000258302.2	NA	ENSG00000258302.2	NA	8.732533302383933	-1.5449594789137229	0.5680896811107299	-2.719569691695536	0.0065366918839666124	0.13713979572561955
ENSG00000121931.16	LRIF1	LRIF1	55791	311.57891183233875	0.7059501688167374	0.259743291738577	2.7178764236469783	0.0065702372111962485	0.13771242200327513
ENSG00000254648.1	NA	ENSG00000254648.1	NA	17.172337555081505	1.278719184464903	0.4706886461522659	2.7166985966584	0.0065936623509609054	0.13799703858421453
ENSG00000276651.1	NA	ENSG00000276651.1	NA	6.128192173820974	1.3412984726180974	0.49374816629589485	2.7165639574533227	0.006596344892150252	0.13799703858421453
ENSG00000278600.1	NA	ENSG00000278600.1	NA	111.81045081394663	0.6980137669661822	0.2570274741157165	2.7157165566352215	0.006613250978460872	0.13821945522249957
ENSG00000247092.7	SNHG10	SNHG10	283596	110.45418502372614	0.7535351906784727	0.27752316594390136	2.7152154599980047	0.00662326643810886	0.1382975700143129
ENSG00000162636.16	EEIG2	EEIG2	284611	846.0864474342716	-0.3967861686917095	0.1461701696235214	-2.7145495535353033	0.006636597069064395	0.13831371507513676
ENSG00000225205.5	PDK1-AS1	PDK1-AS1	124900513	31.499731911078257	1.1444518223551863	0.42156244527311415	2.7147859947859914	0.006631861045535026	0.13831371507513676
ENSG00000287707.1	NA	ENSG00000287707.1	NA	20.594895682613906	1.1336237583984174	0.417685662911934	2.7140595406010712	0.006646421929091908	0.13838755073342687
ENSG00000174796.12	THAP6	THAP6	152815	338.28198498668786	-0.39927834985878485	0.1471824070935696	-2.712813017149176	0.006671473951434706	0.13877799780562336
ENSG00000187954.12	ZFTRAF1	ZFTRAF1	50626	229.75221026032415	0.6064737323866101	0.22361626977132065	2.7121180985928057	0.0066854769113190195	0.1388193790340008
ENSG00000279476.1	NA	ENSG00000279476.1	NA	111.59929273523089	0.6598646181732781	0.24330494002760894	2.712088863047336	0.006686066601074712	0.1388193790340008
ENSG00000005075.15	POLR2J	POLR2J	5439	90.6885311272028	0.3878454481804033	0.1430874477916242	2.7105483686117315	0.006717205059578504	0.13920818196297896
ENSG00000159200.18	RCAN1	RCAN1	1827	774.5905033331339	-1.1494530281690405	0.42406834761426127	-2.710537192024998	0.006717431450662611	0.13920818196297896
ENSG00000177406.5	NINJ2-AS1	NINJ2-AS1	100049716	77.39213306747412	-0.4627197845650733	0.1707507381423337	-2.7099138170598196	0.006730069294799306	0.13933190821545494
ENSG00000083828.16	ZNF586	ZNF586	54807	392.2716385393339	0.4566205910586653	0.16851836908637022	2.7096190969225136	0.006736051670500681	0.13933190821545494
ENSG00000273611.5	ZNHIT3	ZNHIT3	9326	135.1787207182731	0.48271806111700233	0.1782200264992906	2.708551169017606	0.006757769060720523	0.13964999497055572
ENSG00000199914.1	SNORD114-16	SNORD114-16	767594	8.107302024562316	-1.3979131450002875	0.5161954697518147	-2.7081081235997675	0.006766797289960629	0.13970550843537272
ENSG00000119705.10	SLIRP	SLIRP	81892	132.71754360415576	0.35823032396558685	0.13232001599556423	2.7073026047517694	0.006783239655202112	0.13982822182742757
ENSG00000161681.15	SHANK1	SHANK1	50944	24.018067070530318	-1.3331561006810215	0.4924492075013099	-2.707195138855971	0.006785435976826914	0.13982822182742757
ENSG00000146828.18	SLC12A9	SLC12A9	56996	190.136014126623	0.5451466370898083	0.20143805431637707	2.7062743379838503	0.006804280950002826	0.1400855187360862
ENSG00000153395.10	LPCAT1	LPCAT1	79888	538.3906726181846	0.3917506066308516	0.14480556095505767	2.7053560930055482	0.006823120438051751	0.1403422223434566
ENSG00000272369.1	NA	ENSG00000272369.1	NA	16.321559685988127	-1.2220868532050324	0.4518570409881172	-2.7045873857195697	0.006838927914201118	0.14053614087867206
ENSG00000174775.17	HRAS	HRAS	3265	48.58652049349869	0.4316118181680208	0.15960379717516707	2.70427036077545	0.006845456702503164	0.14053920382054258
ENSG00000154898.15	NA	ENSG00000154898.15	NA	145.19124476941255	0.8720492286130196	0.322565177470182	2.703482240247809	0.006861711471110288	0.14074175232503588
ENSG00000204929.13	LOC124906016	LOC124906016	124906016	19.22248809946505	-1.3051079120278521	0.483000695539294	-2.7020828832774972	0.006890658294683848	0.1410727802728536
ENSG00000238324.1	NA	ENSG00000238324.1	NA	5.3945395440022335	-1.3565825043445319	0.5020005518358872	-2.7023526157158937	0.006885070141900366	0.1410727802728536
ENSG00000019169.10	MARCO	MARCO	8685	15.348107565997045	1.627328960501432	0.6024728320539876	2.701082727586971	0.006911414495570879	0.14136634161832023
ENSG00000090097.21	PCBP4	PCBP4	57060	174.17180173766724	-0.617808358658158	0.2288096679339652	-2.7000972652801467	0.006931920681959564	0.14164300407605002
ENSG00000270638.1	NA	ENSG00000270638.1	NA	7.434866956876729	-1.2042890169310623	0.44606350052592564	-2.699815195619369	0.0069378002359643184	0.14164300407605002
ENSG00000112039.5	FANCE	FANCE	2178	48.43828555349846	0.6639105537196437	0.24596631471510236	2.6991929951409706	0.0069507854317343585	0.14166427021030625
ENSG00000279369.1	NA	ENSG00000279369.1	NA	21.553051164692565	1.4252316644497771	0.5280299978498434	2.6991490450417026	0.006951703486192794	0.14166427021030625
ENSG00000143493.13	INTS7	INTS7	25896	341.87620707074745	0.4155452497372398	0.15406449709580006	2.697216150187063	0.006992186765926124	0.14186387800246406
ENSG00000126882.13	FAM78A	FAM78A	286336	131.53885379878227	1.2534723831054613	0.4647405896424582	2.697144194075674	0.006993697921407052	0.14186387800246406
ENSG00000134824.14	FADS2	FADS2	9415	328.98641521630657	-0.8841441521263363	0.32778355045310714	-2.697341434321984	0.006989556364555314	0.14186387800246406
ENSG00000083454.22	P2RX5	P2RX5	5026	157.146261946248	2.2249864291655275	0.8248692366891752	2.69738078497882	0.006988730361794678	0.14186387800246406
ENSG00000198783.6	ZNF830	ZNF830	91603	140.84272083597534	0.44935655490648774	0.16654567299709624	2.6980980461397057	0.006973689812799437	0.14186387800246406
ENSG00000081721.12	DUSP12	DUSP12	11266	131.4205550265953	0.5027346137296953	0.1864896466685197	2.6957776086266736	0.0070224534191201055	0.142054753323964
ENSG00000166225.8	FRS2	FRS2	10818	1266.52467088235	-0.3677178343683186	0.1363775205032565	-2.6963229204591532	0.007010966338135143	0.142054753323964
ENSG00000204316.12	MRPL38	MRPL38	64978	26.703087778116934	0.6760762760117667	0.25077938896555435	2.6959004836901834	0.0070198635621112945	0.142054753323964
ENSG00000116132.12	PRRX1	PRRX1	5396	775.6768728156381	-0.9109705691120885	0.33804456898688245	-2.6948238566360105	0.007042584995265706	0.14213284876970003
ENSG00000144045.14	DQX1	DQX1	165545	37.35344391421737	2.181959894654747	0.8100287256060424	2.6936821197572485	0.007066752655002209	0.14213284876970003
ENSG00000169756.16	LIMS1	LIMS1	3987	1220.5809734202635	-0.33447016336829466	0.12419267920447867	-2.693155228720059	0.007077930686838302	0.14213284876970003
ENSG00000272308.1	NA	ENSG00000272308.1	NA	4.817561032020449	-1.533789598889702	0.5693799751164357	-2.6937891494621824	0.007064483949902901	0.14213284876970003
ENSG00000250903.9	GMDS-DT	GMDS-DT	100508120	582.6041577854196	-0.5409863794085837	0.20086500136242424	-2.693283427870406	0.007075209472051525	0.14213284876970003
ENSG00000213590.2	NA	ENSG00000213590.2	NA	13.740565150346944	1.5464406656001795	0.5740653717967621	2.6938407045176556	0.00706339137250244	0.14213284876970003
ENSG00000226711.7	FAM66C	FAM66C	440078	132.0828437453657	-0.7449960525562174	0.27653256424783246	-2.694062648941921	0.007058689561043278	0.14213284876970003
ENSG00000129219.14	PLD2	PLD2	5338	215.91866779013043	-0.52879064903719	0.19622824804177133	-2.6947733280716326	0.007043652984573398	0.14213284876970003
ENSG00000186272.12	ZNF17	ZNF17	7565	134.03245351737272	0.40617523380773296	0.15086036266604685	2.692392001647681	0.0070941507593544	0.14232882247524414
ENSG00000177663.14	IL17RA	IL17RA	23765	460.9139178975367	0.6354552223243971	0.23604869980440987	2.692051355719967	0.007101400919057713	0.14234464135206765
ENSG00000160072.20	ATAD3B	ATAD3B	83858	168.0213527812274	0.363284875006923	0.13505780171051926	2.6898473868661217	0.0071484702052100136	0.14301384890314434
ENSG00000142871.17	CCN1	CCN1	3491	3137.2410028321465	-0.995057773946138	0.3700463104546684	-2.6890087695335505	0.007166453650688596	0.14301384890314434
ENSG00000173567.15	ADGRF3	ADGRF3	165082	14.672979282940444	1.3325788728983416	0.49568328968590153	2.6883675536908935	0.007180231371686306	0.14301384890314434
ENSG00000271843.1	NA	ENSG00000271843.1	NA	9.308516224856591	1.3892191612529123	0.5167490996466924	2.6883823546141414	0.00717991307830513	0.14301384890314434
ENSG00000152492.15	CCDC50	CCDC50	152137	2487.716393676534	-0.30183635569106404	0.11220444472107556	-2.6900570333143814	0.007143980847041404	0.14301384890314434
ENSG00000139223.3	ANP32D	ANP32D	23519	5.879987176844192	-1.6404377496405016	0.6100856230723016	-2.6888647881579275	0.007169545291966159	0.14301384890314434
ENSG00000136167.14	LCP1	LCP1	3936	1311.6363033654898	1.0453931095507427	0.3887264375314859	2.6892771075444757	0.0071606949537986915	0.14301384890314434
ENSG00000227220.1	NA	ENSG00000227220.1	NA	17.033764284292772	-1.1694319766884769	0.43523650494603766	-2.686888538527961	0.007212101484628917	0.14322541350660212
ENSG00000168575.10	SLC20A2	SLC20A2	6575	660.9614295091958	-0.3911056982678774	0.14557275688554522	-2.686668210696727	0.00721686000237543	0.14322541350660212
ENSG00000151413.17	NUBPL	NUBPL	80224	218.94025276597205	-0.42114996241871006	0.15673399214770406	-2.687036530160119	0.007208906824982415	0.14322541350660212
ENSG00000210144.1	NA	ENSG00000210144.1	NA	12.643481039910556	-1.609736864274478	0.5991328614078034	-2.686777788305624	0.007214493054124185	0.14322541350660212
ENSG00000240288.8	GHRLOS	GHRLOS	100126793	197.74941458088526	0.6539611477640219	0.24348540176985425	2.685833084901554	0.007234922176478876	0.14345463602669054
ENSG00000207067.1	SNORA72	SNORA72	26775	229.08102970846983	-0.908739099512022	0.3384951311300812	-2.684644521999935	0.007260698477578306	0.14365633658204818
ENSG00000185189.18	NRBP2	NRBP2	340371	510.4286430897783	-0.6279213737192245	0.23390955497296173	-2.6844622648775838	0.007264658357274578	0.14365633658204818
ENSG00000206448.3	PPIAP30	PPIAP30	100192204	21.980988543616128	0.7827153815664887	0.291515069947479	2.684991145423484	0.007253172774532755	0.14365633658204818
ENSG00000116031.9	CD207	CD207	50489	14.193578852434745	-1.2371039254457692	0.46107294960710127	-2.6830980357879484	0.007294360404074932	0.14411431869180868
ENSG00000185261.14	KIAA0825	KIAA0825	285600	228.46988127680316	-0.7064284706722848	0.2634005462795168	-2.6819552223807204	0.007319325603418681	0.14429170985582151
ENSG00000132570.15	PCBD2	PCBD2	84105	209.90204725298847	-0.6052149749234802	0.22569974702175727	-2.6815048882847794	0.007329184363394045	0.14429170985582151
ENSG00000120159.13	CAAP1	CAAP1	79886	246.27831929249547	-0.43513376782168417	0.16231586839081752	-2.6807839069313104	0.0073449929684549975	0.14429170985582151
ENSG00000134460.18	IL2RA	IL2RA	3559	68.6102698086661	1.5417878617930896	0.5752307510399199	2.680294575708614	0.007355739714380478	0.14429170985582151
ENSG00000131981.16	LGALS3	LGALS3	3958	1680.35372980175	-0.7652727611093117	0.28546882869495105	-2.680757701665123	0.007345568134207226	0.14429170985582151
ENSG00000150667.8	FSIP1	FSIP1	161835	28.264949683447803	-1.1143205256408126	0.4157406354432054	-2.680326219381653	0.007355044326189627	0.14429170985582151
ENSG00000140830.9	TXNL4B	TXNL4B	54957	181.28329981181855	0.37674313917655394	0.1405597575615233	2.6803058408211373	0.007355492150194486	0.14429170985582151
ENSG00000005156.12	LIG3	LIG3	3980	587.6800221707698	-0.3792736491199273	0.14146764210108176	-2.680992228943265	0.0073404220541158135	0.14429170985582151
ENSG00000137331.12	IER3	IER3	8870	212.5939628231135	-1.1395374248648287	0.42529492931400353	-2.6794051523325026	0.0073753094557372344	0.14454687900394622
ENSG00000183833.16	CFAP91	CFAP91	89876	91.55662805163723	-1.0645127729930064	0.39751484454875247	-2.677919548391736	0.007408100973733672	0.14506049453367026
ENSG00000241158.7	ADAMTS9-AS1	ADAMTS9-AS1	101929335	124.64476777459627	-1.3828028474505634	0.5165880916989432	-2.676799697226533	0.007432905664075781	0.14528791381892225
ENSG00000119471.15	HSDL2	HSDL2	84263	608.70133590207	-0.40885904689195207	0.15273278854839012	-2.6769566036071804	0.007429425708028998	0.14528791381892225
ENSG00000223764.2	LINC02593	LINC02593	100130417	8.733033717377875	-1.256196166484435	0.4703162697271367	-2.6709604734984866	0.007563455256388991	0.14576792314905998
ENSG00000197520.10	FAM177B	FAM177B	400823	88.8110653638281	2.3208440841383204	0.8679584591676817	2.673911475399256	0.007497223909009273	0.14576792314905998
ENSG00000162714.12	ZNF496	ZNF496	84838	455.0386257690797	-0.3355338664644846	0.12553744731465452	-2.672779108081452	0.007522576657430595	0.14576792314905998
ENSG00000224043.8	NA	ENSG00000224043.8	NA	77.02083332682727	-0.6096875173438016	0.228246377859409	-2.671181567312081	0.007558474979104153	0.14576792314905998
ENSG00000157017.16	GHRL	GHRL	51738	5.463086124675628	-1.3676116609643825	0.5116629347330639	-2.672876161486799	0.007520400705441929	0.14576792314905998
ENSG00000157869.15	RAB28	RAB28	9364	397.4062295674859	-0.2895909636045705	0.10841066627845934	-2.6712405111572566	0.007557147728411738	0.14576792314905998
ENSG00000283156.1	NA	ENSG00000283156.1	NA	7.9411560031230986	-1.197539193805407	0.4482909462321312	-2.6713436973703786	0.007554824766291475	0.14576792314905998
ENSG00000206875.1	RNU6-761P	RNU6-761P	106480607	10.387480398466453	1.4701000901980064	0.5499111334883615	2.6733412012817888	0.007509982272099217	0.14576792314905998
ENSG00000118495.19	PLAGL1	PLAGL1	5325	1304.0733279866063	-0.44501779311994627	0.16662330986180926	-2.6708015432476184	0.00756703707765852	0.14576792314905998
ENSG00000128604.20	IRF5	IRF5	3663	51.46918679885374	0.9736489996175317	0.3640351933171832	2.6746012954005605	0.00748181700289641	0.14576792314905998
ENSG00000232104.3	RFX3-DT	RFX3-DT	101929302	52.93001849361593	-0.9884047006981814	0.369893158277122	-2.672135665612052	0.007537017018406041	0.14576792314905998
ENSG00000229116.3	NA	ENSG00000229116.3	NA	12.356141466993785	-1.3067685324571587	0.48923304925748473	-2.6710553067509606	0.007561318717480304	0.14576792314905998
ENSG00000182272.12	B4GALNT4	B4GALNT4	338707	86.93595492209448	-1.1761219130209521	0.44038422879251216	-2.6706721906135384	0.007569953428776823	0.14576792314905998
ENSG00000205056.8	NA	ENSG00000205056.8	NA	97.02654332170998	2.6274634083946333	0.9822854749883797	2.6748470534247857	0.007476334940561073	0.14576792314905998
ENSG00000101363.12	MANBAL	MANBAL	63905	293.5713523062552	-0.46448135609539737	0.17385012165439137	-2.671734432367967	0.007546034211960639	0.14576792314905998
ENSG00000183798.5	EMILIN3	EMILIN3	90187	41.801442735949394	-1.193244357235973	0.44648309442191036	-2.6725409587589004	0.007527918393556617	0.14576792314905998
ENSG00000005302.19	MSL3	MSL3	10943	541.4141565417805	0.5832825201305364	0.2182322734325166	2.6727601328448944	0.007523002151067879	0.14576792314905998
ENSG00000261485.1	NA	ENSG00000261485.1	NA	27.040051716543562	0.7101964169421184	0.2660181194236908	2.6697294848963975	0.007591237879228982	0.14605011287470326
ENSG00000282057.1	NA	ENSG00000282057.1	NA	106.16332225984434	-0.8030928542230501	0.3010006281686852	-2.6680770040552373	0.007628677145638272	0.14637324133107715
ENSG00000064199.6	SPA17	SPA17	53340	32.074015169064225	-0.9051875130783265	0.33921438292043093	-2.6684821123597673	0.007619483567252636	0.14637324133107715
ENSG00000224877.4	NDUFAF8	NDUFAF8	284184	37.44732462173769	0.5646168660572971	0.21164012785208247	2.6678157483060767	0.007634611389051143	0.14637324133107715
ENSG00000105717.14	PBX4	PBX4	80714	47.149803010220964	0.998199956270382	0.3741257210707641	2.6680869559395446	0.007628451177250759	0.14637324133107715
ENSG00000106483.12	SFRP4	SFRP4	6424	106.61349770975144	-1.1706467604601576	0.438875506009721	-2.6673777516173987	0.007644569464613454	0.14641765292197953
ENSG00000285918.1	NA	ENSG00000285918.1	NA	29.578494375705443	-0.8407362240107136	0.315221385057537	-2.6671294013166493	0.007650221004730057	0.14641765292197953
ENSG00000231113.2	NA	ENSG00000231113.2	NA	35.2692109165098	0.8008095656566777	0.30032523262586713	2.666474470542718	0.007665142786589832	0.14657589448419045
ENSG00000160049.12	DFFA	DFFA	1676	503.6063542638591	0.31654915582723875	0.11879231932185422	2.6647274641518277	0.007705073833267455	0.14695677183813746
ENSG00000207606.1	MIR554	MIR554	693139	9.011534512285195	-1.6311888561440004	0.6120248792997707	-2.6652329199595197	0.007693501587650874	0.14695677183813746
ENSG00000287315.1	LOC101927401	LOC101927401	101927401	9.395499605900993	-1.8160693895849733	0.6814860766043744	-2.664866461592087	0.0077018899782151816	0.14695677183813746
ENSG00000146963.18	LUC7L2	LUC7L2	51631	557.390682877059	-0.4940228241678774	0.18542198302959606	-2.6643163668949876	0.007714497271287704	0.14700922178996265
ENSG00000169554.21	ZEB2	ZEB2	9839	7510.306002929322	-0.599594707734103	0.22511559162805406	-2.6634970212315627	0.007733309656311951	0.1472403443551391
ENSG00000270426.1	NA	ENSG00000270426.1	NA	48.635834580685895	0.7902800565964253	0.2967547517215293	2.663074650066643	0.007743023455163637	0.1472979824644212
ENSG00000196440.11	ARMCX4	ARMCX4	100131755	668.5500921578163	-0.48642921340245493	0.18272782295532586	-2.6620424056679064	0.007766809301190675	0.14762298714057756
ENSG00000197763.17	TXNRD3	TXNRD3	114112	165.85893075236004	-0.48955128149891625	0.18395956078364545	-2.6611896626274114	0.007786508286654111	0.14766928653320843
ENSG00000163285.8	GABRG1	GABRG1	2565	12.261625980716506	1.0529366404264189	0.3956740203086208	2.661121494924386	0.007788084940892714	0.14766928653320843
ENSG00000256152.2	NA	ENSG00000256152.2	NA	11.802617182469021	2.1104094812146554	0.7930690282385063	2.661066573110423	0.007789355438357993	0.14766928653320843
ENSG00000183091.19	NEB	NEB	4703	158.3552442129723	1.0739699054521619	0.4036691884067053	2.660519891773643	0.007802011856854513	0.14778204573916429
ENSG00000196586.16	MYO6	MYO6	4646	1717.9922885973706	-0.37355520475695597	0.14046115722786146	-2.65949115135767	0.007825878568351164	0.14810676888505825
ENSG00000118960.13	HS1BP3	HS1BP3	64342	261.78864631231386	0.39317839271619726	0.14790870224554525	2.658250574489366	0.007854746855742415	0.14811452950253842
ENSG00000114948.13	ADAM23	ADAM23	8745	420.73738688813575	-1.0773965373031829	0.40529288307263794	-2.6583159544651767	0.007853223082397113	0.14811452950253842
ENSG00000287265.1	NA	ENSG00000287265.1	NA	46.99851789529974	1.5174951215873644	0.57070740122854	2.658972212942588	0.00783794270769042	0.14811452950253842
ENSG00000174807.4	CD248	CD248	57124	195.80992537181461	-0.9310487238720876	0.3501960905868238	-2.6586496791324215	0.00784544927905411	0.14811452950253842
ENSG00000142173.16	COL6A2	COL6A2	1292	8492.51854231324	-0.8248155281880286	0.3103109279147391	-2.65802926674453	0.007859906713353643	0.14811452950253842
ENSG00000285999.1	NA	ENSG00000285999.1	NA	23.363595979179635	1.2606255294453128	0.47462511161097287	2.656044736374139	0.007906312511145814	0.14878866926118448
ENSG00000103253.18	HAGHL	HAGHL	84264	26.313387650073082	1.459317060027771	0.5495117742749486	2.6556611311072666	0.007915310898286386	0.14878866926118448
ENSG00000169896.18	ITGAM	ITGAM	3684	154.10644982687785	0.582532073747535	0.2193570481455895	2.6556341757521396	0.007915943545967053	0.14878866926118448
ENSG00000136280.16	CCM2	CCM2	83605	277.15613767804115	0.5954960066273419	0.22428419303906144	2.6550957450828023	0.007928590114605501	0.14889932790677288
ENSG00000112137.17	PHACTR1	PHACTR1	221692	181.4399669957988	0.5663242683577323	0.21333653689973442	2.654605144471328	0.007940129011238873	0.14898901361889366
ENSG00000118454.13	ANKRD13C	ANKRD13C	81573	791.5527802485351	-0.2651979225771918	0.09991744149503659	-2.654170469230495	0.007950365109930161	0.14905412170778853
ENSG00000265808.4	SEC22B	SEC22B	9554	1215.444258181739	-0.2576197280808503	0.0971689542395058	-2.6512555383261533	0.00801931424359196	0.1498535137788036
ENSG00000196660.10	SLC30A10	SLC30A10	55532	18.15080644238561	-2.253369126327776	0.849937433615899	-2.651217651093729	0.00802021393368784	0.1498535137788036
ENSG00000069998.12	HDHD5	HDHD5	27440	135.95598897060927	0.4026686361486705	0.15184501387509605	2.65183970070888	0.00800545385069905	0.1498535137788036
ENSG00000101825.8	MXRA5	MXRA5	25878	953.6306921963965	-1.0677778625895902	0.4026828839911509	-2.6516594199545245	0.008009729073303858	0.1498535137788036
ENSG00000135899.17	SP110	SP110	3431	939.9970596950859	0.6231803029665767	0.23525676679952454	2.648936782752028	0.00807454340481973	0.15066557219281626
ENSG00000052126.14	PLEKHA5	PLEKHA5	54477	2293.5708045069487	-0.6393290272614672	0.24136378986094856	-2.6488191440389186	0.008077354430964455	0.15066557219281626
ENSG00000153037.15	SRP19	SRP19	6728	169.39617122859167	0.593647125030368	0.22424551421730357	2.6473088083942597	0.008113522439792197	0.15121217074973123
ENSG00000121895.8	TMEM156	TMEM156	80008	53.943645011449846	1.784512983228449	0.6742564703212847	2.6466382775357347	0.008129626058579293	0.15125636186186084
ENSG00000205771.6	NA	ENSG00000205771.6	NA	20.358526973908763	-0.8426908636696551	0.31838595472383646	-2.646758913723419	0.008126726724084965	0.15125636186186084
ENSG00000023171.18	GRAMD1B	GRAMD1B	57476	144.71345816642193	0.5339479505503976	0.2018031649455257	2.645884918081093	0.008147753031481408	0.15146569749409616
ENSG00000168546.11	GFRA2	GFRA2	2675	98.2346946617864	-1.0529828619358836	0.39810512317016983	-2.64498696613303	0.008169406372105765	0.15174017957092573
ENSG00000174500.13	GCSAM	GCSAM	257144	31.601027945233017	1.8369777635461526	0.6946797756941367	2.644351869479158	0.00818475226357514	0.1518971420507976
ENSG00000169570.10	DTWD2	DTWD2	285605	143.2929838697341	-0.6114366093413404	0.23135901412633136	-2.6428043517140476	0.008222253132943669	0.15195303210202693
ENSG00000241370.5	RPP21	RPP21	79897	6.913434532784568	1.1006123178176934	0.41643899081524915	2.6429137090719106	0.008219598045060368	0.15195303210202693
ENSG00000005700.15	IBTK	IBTK	25998	1212.3561292723941	-0.3474986624393953	0.13144299612721008	-2.643721405308559	0.008200011732194649	0.15195303210202693
ENSG00000175520.9	UBQLN3	UBQLN3	50613	18.486765244548497	-1.1745566064712245	0.4443257113109108	-2.643458563327083	0.008206380956459548	0.15195303210202693
ENSG00000176927.15	EFCAB5	EFCAB5	374786	23.4650032830284	-0.9261125441103066	0.3504243114605519	-2.642831886435942	0.008221584544998503	0.15195303210202693
ENSG00000239857.7	GET4	GET4	51608	57.297040868128946	0.5322525995445431	0.20147536657726278	2.641775064548311	0.008247280833409153	0.15216025919528497
ENSG00000108523.16	RNF167	RNF167	26001	410.33628918941855	0.3638754777541947	0.13772501219099179	2.6420435327287253	0.008240746314724583	0.15216025919528497
ENSG00000116062.16	MSH6	MSH6	2956	678.8969477819102	0.3505402907154559	0.1327064205523821	2.6414719744256083	0.00825466362223441	0.15216902504954127
ENSG00000059588.10	TARBP1	TARBP1	6894	603.0237993885729	-0.702973526416698	0.266182796518869	-2.6409427491564657	0.008267568879055994	0.15227949401063923
ENSG00000198420.10	TCAF1	TCAF1	9747	449.78395139830263	-0.4420276243967482	0.1674556843561459	-2.639669271881155	0.008298696874404052	0.15266493076051532
ENSG00000102189.17	EEA1	EEA1	8411	2420.336885261746	-0.44697928041890506	0.1693411305597291	-2.6395198788474423	0.008302355397480475	0.15266493076051532
ENSG00000117318.9	ID3	ID3	3399	353.1167230724226	0.47654915548012355	0.18058446680837859	2.6389266136926297	0.008316898262597903	0.15280479718662987
ENSG00000167460.17	TPM4	TPM4	7171	5109.834609260662	-0.59284832356548	0.2246992005853362	-2.638408690467629	0.00832961287915803	0.15291086842914353
ENSG00000236423.6	LINC01134	LINC01134	100133612	7.896690949479259	2.1811467605901074	0.827071142871291	2.6371936433641694	0.008359509624979384	0.15318655847767487
ENSG00000247595.4	MISFA	MISFA	100506540	30.830172691362407	0.71102254148585	0.26966696146944286	2.6366690884616175	0.008372446157661289	0.15318655847767487
ENSG00000262619.2	NA	ENSG00000262619.2	NA	10.567098322205885	-1.2990164212526552	0.49263345485560117	-2.6368822670263388	0.008367186605841343	0.15318655847767487
ENSG00000076662.10	ICAM3	ICAM3	3385	98.33110690215668	1.3062002987870023	0.4952991703618574	2.6371946026736	0.008359485982952969	0.15318655847767487
ENSG00000152763.17	DNAI4	DNAI4	79819	184.09944007701563	-0.683384484732568	0.2592520128339549	-2.635985261068196	0.008389337544104224	0.15329750529340397
ENSG00000114850.6	SSR3	SSR3	6747	1416.1198443264468	-0.35067612722334873	0.13311111365679718	-2.634461673331826	0.008427081714860729	0.15329750529340397
ENSG00000106571.14	GLI3	GLI3	2737	1280.7709543898045	-0.5529697224849532	0.20989101903736568	-2.634556376071104	0.008424731204041112	0.15329750529340397
ENSG00000165689.17	ENTR1	ENTR1	10807	247.3239080139427	0.455508506022229	0.1728919127071307	2.634643222403555	0.008422576203744044	0.15329750529340397
ENSG00000107562.16	CXCL12	CXCL12	6387	2850.477713917877	-0.8677725745065201	0.32932672266534807	-2.634989858956343	0.00841397969287253	0.15329750529340397
ENSG00000272909.1	NA	ENSG00000272909.1	NA	67.39098596624167	-0.5322535461363922	0.20203546528135646	-2.634456011944096	0.00842722224841401	0.15329750529340397
ENSG00000198185.11	ZNF334	ZNF334	55713	148.90287268880678	-0.8834650756744804	0.3352511339156818	-2.6352336690281817	0.008407937958093406	0.15329750529340397
ENSG00000142166.13	IFNAR1	IFNAR1	3454	1831.1699645981917	0.43185110227453855	0.1639487364062025	2.6340617911477895	0.008437013211779166	0.15334898023290697
ENSG00000227733.10	LOC101927468	LOC101927468	101927468	15.825373217983062	-1.0733164225073208	0.4075448605066972	-2.6336154041370445	0.008448112068781826	0.15340600076907424
ENSG00000128242.13	GAL3ST1	GAL3ST1	9514	28.367090153606227	-0.9686266286825799	0.36782698267943337	-2.633375674689837	0.008454078030489632	0.15340600076907424
ENSG00000123342.16	MMP19	MMP19	4327	176.15711634156088	-1.161861815095042	0.44136367289136114	-2.6324364383768097	0.008477488394395013	0.15370419081491996
ENSG00000130649.10	CYP2E1	CYP2E1	1571	33.74532214305796	-1.0135492895647746	0.38529935917061703	-2.6305501564978155	0.008524678958008035	0.15443269141937419
ENSG00000256650.1	NA	ENSG00000256650.1	NA	29.428478317638884	-1.2222819227679442	0.46473584592039546	-2.6300573400944605	0.008537046760232266	0.15452966563776216
ENSG00000146285.14	SCML4	SCML4	256380	226.99271637238658	1.5040315786081806	0.5720329743487101	2.629274265737216	0.00855673192583528	0.15466196046013608
ENSG00000207221.1	SNORA70E	SNORA70E	100379250	8.971941216627751	-1.1283163584293063	0.42914684420057164	-2.6292080989927116	0.008558397103858816	0.15466196046013608
ENSG00000249042.6	NA	ENSG00000249042.6	NA	59.865062584327035	-0.8626570032804682	0.32816490308988583	-2.6287302364085616	0.008570431783735791	0.15475249324911128
ENSG00000151917.18	BEND6	BEND6	221336	59.67277126186158	-0.7863598483228961	0.2991895284282706	-2.6283000359466873	0.008581279060649863	0.1548214548952136
ENSG00000158161.16	EYA3	EYA3	2140	689.3371539758892	0.23641319668631836	0.09004092155493013	2.625619469499685	0.008649145052645106	0.15491347922949467
ENSG00000153936.17	HS2ST1	HS2ST1	9653	439.5857176966728	-0.37225144251868747	0.14174003549115902	-2.6262970883897268	0.00863194409017898	0.15491347922949467
ENSG00000244227.7	LRRC77P	LRRC77P	646168	13.674878175600872	-1.6433168839883945	0.6258827043749744	-2.6255988102905974	0.008649669955616616	0.15491347922949467
ENSG00000223117.1	NA	ENSG00000223117.1	NA	5.479664995876704	1.2764858804689454	0.48613858276043403	2.6257654210877344	0.00864543756959969	0.15491347922949467
ENSG00000113328.19	CCNG1	CCNG1	900	1403.9384045110469	-0.4003879714854798	0.15242072649483418	-2.626860406016039	0.008617667881766872	0.15491347922949467
ENSG00000266019.1	MIR3609	MIR3609	100500819	228.68524074932876	0.6014672870173262	0.2289970492613614	2.6265285467973563	0.008626075662686956	0.15491347922949467
ENSG00000130635.16	COL5A1	COL5A1	1289	2209.444826288633	-0.7355243710316148	0.279912271266323	-2.62769605528226	0.008596528825116728	0.15491347922949467
ENSG00000130035.8	GALNT8	GALNT8	26290	31.178923303321668	0.6357032578828453	0.24207689012699457	2.6260386009971985	0.008638502032024247	0.15491347922949467
ENSG00000232859.9	LYRM9	LYRM9	201229	49.11472983345254	-0.998011815583389	0.3800079596959524	-2.6262918713121346	0.008632076405778684	0.15491347922949467
ENSG00000240344.9	PPIL3	PPIL3	53938	192.81349154713592	-0.4719245488315244	0.1798411129404089	-2.624119374683244	0.008687333118481614	0.1553450330977877
ENSG00000116120.11	FARSB	FARSB	10056	443.0934240671987	-0.44381106803065695	0.16926079058007876	-2.6220547978634547	0.008740137666049799	0.1553450330977877
ENSG00000177694.16	NAALADL2	NAALADL2	254827	540.0280321925873	-0.6302418190254119	0.24027244246092083	-2.6230299761817992	0.008715160427821406	0.1553450330977877
ENSG00000145779.8	TNFAIP8	TNFAIP8	25816	565.2060481543612	0.9818821105552229	0.3742314452622956	2.6237295742666147	0.008697280941316263	0.1553450330977877
ENSG00000235531.11	MSC-AS1	MSC-AS1	100132891	205.68575470786732	-0.7384327035203616	0.28162483730250676	-2.6220439595928666	0.008740415625682648	0.1553450330977877
ENSG00000214402.7	LCNL1	LCNL1	401562	14.928837946518863	-1.1741399729937396	0.44749918953869094	-2.6237812278590127	0.00869596214136986	0.1553450330977877
ENSG00000148655.15	LRMDA	LRMDA	83938	196.47156507274323	-0.6219373496726279	0.23715836308171848	-2.6224559049529486	0.008729856377777416	0.1553450330977877
ENSG00000156374.16	PCGF6	PCGF6	84108	130.7938417692031	-0.36271370593578783	0.13834038484993055	-2.6218931393696345	0.00874428439971205	0.1553450330977877
ENSG00000110851.12	PRDM4	PRDM4	11108	667.865328776323	0.31050120573747175	0.11837837865088557	2.6229553848949334	0.008717068678695927	0.1553450330977877
ENSG00000124444.16	ZNF576	ZNF576	79177	55.942576210457844	0.5358339626603161	0.2042584669489384	2.6233133473691774	0.008707914413725086	0.1553450330977877
ENSG00000189350.12	TOGARAM2	TOGARAM2	165186	99.26671569399163	-1.29367729077976	0.4935322505269912	-2.621261912262832	0.00876049296941535	0.15538236684641765
ENSG00000106799.13	TGFBR1	TGFBR1	7046	1680.02259417617	-0.6581876475995107	0.25108280766024565	-2.6213967166168604	0.00875702922757211	0.15538236684641765
ENSG00000275092.1	NA	ENSG00000275092.1	NA	11.255178153440264	0.7844582724933643	0.29939398805415846	2.6201537231651453	0.008789013857476241	0.1557628208096091
ENSG00000180353.11	HCLS1	HCLS1	3059	478.90185224424124	0.7209678976509971	0.2752101022036491	2.6196999742309517	0.008800715677509311	0.15584482770084618
ENSG00000128438.10	NA	ENSG00000128438.10	NA	69.87599778676902	2.8055058107533646	1.071221619260987	2.618977959657707	0.008819364551828036	0.1560496238652368
ENSG00000241472.7	PTPRG-AS1	PTPRG-AS1	100506994	11.611013268311385	-0.9870291522483775	0.3771179187805704	-2.617295819408384	0.00886294946973653	0.15631858596383186
ENSG00000272055.1	RNU6-6P	RNU6-6P	26826	7.8674198731530725	1.0787952959179425	0.4121432450617353	2.617525117405112	0.008856996963581115	0.15631858596383186
ENSG00000064547.14	LPAR2	LPAR2	9170	58.096337514197614	1.1324762874751682	0.43261997261168983	2.6177161462021865	0.0088520406414645	0.15631858596383186
ENSG00000240474.3	RN7SL116P	RN7SL116P	106480488	12.120316623484468	0.9967063614515299	0.38069820173150204	2.6181010493831667	0.00884206169225672	0.15631858596383186
ENSG00000137094.14	DNAJB5	DNAJB5	25822	317.1992131442969	-0.9200802998137421	0.3515970105234018	-2.6168604176812327	0.008874262202333607	0.15639289764416564
ENSG00000239332.6	LINC01119	LINC01119	100134259	8.884447220713371	-1.002723268088373	0.38342444171811074	-2.615178269792106	0.008918089527896349	0.15672857620362038
ENSG00000163359.16	COL6A3	COL6A3	1293	10239.245477026709	-0.629035185500335	0.24047325131112526	-2.615821851580851	0.00890129861932895	0.15672857620362038
ENSG00000168476.12	REEP4	REEP4	80346	57.63234502241498	0.6264360062213647	0.23954430076988054	2.6151154680284114	0.008919729526241397	0.15672857620362038
ENSG00000285018.1	NA	ENSG00000285018.1	NA	9.630394794406055	-1.6642602137859541	0.6364192757475401	-2.6150374088388646	0.008921768330806663	0.15672857620362038
ENSG00000231966.1	NA	ENSG00000231966.1	NA	8.139077702010173	1.3553881929749374	0.5186757381095413	2.6131706061961344	0.008970650957112653	0.15696145348231505
ENSG00000226259.10	NA	ENSG00000226259.10	NA	101.64792727416994	1.0430256119625478	0.39912297182657774	2.6132938607596636	0.008967416150531104	0.15696145348231505
ENSG00000077458.13	FAM76B	FAM76B	143684	585.2431017667276	-0.31528907402488704	0.12063197167755291	-2.6136443733809562	0.008958222666464628	0.15696145348231505
ENSG00000179088.14	C12orf42	C12orf42	374470	56.26385606190018	1.9495308564612301	0.7458445790624386	2.613856708473877	0.008952657491819583	0.15696145348231505
ENSG00000166123.14	GPT2	GPT2	84706	188.01883421380964	0.6676734269847524	0.2554895556177995	2.6133100641638785	0.0089669909709133	0.15696145348231505
ENSG00000185811.19	IKZF1	IKZF1	10320	763.711205982259	1.3780407746026235	0.5276713465978436	2.611551268583237	0.009013247236614345	0.1573318727221691
ENSG00000134146.12	DPH6	DPH6	89978	258.49397038708946	-0.7546831460915147	0.28897738351049	-2.6115647422772077	0.009012892070535357	0.1573318727221691
ENSG00000197182.14	MIRLET7BHG	MIRLET7BHG	400931	251.32630752117421	0.48098581766491905	0.18416334653405123	2.6117347817416334	0.009008410910414487	0.1573318727221691
ENSG00000146733.14	PSPH	PSPH	5723	70.67379708102996	0.7683750628567337	0.2944078681002389	2.6098998909741105	0.009056872238114543	0.15796820153081967
ENSG00000254859.1	NA	ENSG00000254859.1	NA	19.327406872490528	1.2026497630069128	0.46120466339984556	2.607627065479745	0.009117222512972376	0.1580831004988422
ENSG00000231744.1	NA	ENSG00000231744.1	NA	12.87209058612448	-1.0570495076043178	0.4053238084495281	-2.6079136867084487	0.00910959213727573	0.1580831004988422
ENSG00000201793.1	RN7SKP9	RN7SKP9	100873853	12.192380987847391	0.7036945265121151	0.26976978139940744	2.6085001917626225	0.009093996077604695	0.1580831004988422
ENSG00000206768.1	NA	ENSG00000206768.1	NA	15.226769937019752	1.0226320817559353	0.3920098660779553	2.6086896536236006	0.009088963095543131	0.1580831004988422
ENSG00000103647.13	CORO2B	CORO2B	10391	272.6802309716893	-0.5482941452249577	0.21017751837489854	-2.6087192838910234	0.009088176203699068	0.1580831004988422
ENSG00000173762.8	CD7	CD7	924	38.75036018634291	1.1857547864128224	0.45474947492314277	2.607490171623017	0.009120868888012548	0.1580831004988422
ENSG00000235888.3	NA	ENSG00000235888.3	NA	98.81599812395356	0.8775604397157531	0.33632193404396427	2.6092869684825186	0.009073111928845272	0.1580831004988422
ENSG00000160185.15	UBASH3A	UBASH3A	53347	53.66214639286561	1.4065015312189075	0.5393828695976018	2.60761253368726	0.009117609527507654	0.1580831004988422
ENSG00000225285.1	NA	ENSG00000225285.1	NA	8.858298434799464	-1.1879711125800554	0.4559984396805961	-2.6052087226705627	0.009181830674019757	0.15835263283891557
ENSG00000134321.12	RSAD2	RSAD2	91543	131.36455445400023	-0.8640361446952759	0.33152950075909116	-2.606211944086193	0.009154979293480033	0.15835263283891557
ENSG00000156966.7	B3GNT7	B3GNT7	93010	97.55648192680627	-0.9780993240550586	0.37551009540880076	-2.604721779823912	0.009194889098540137	0.15835263283891557
ENSG00000235173.7	HGH1	HGH1	51236	58.140953928891356	0.5014469092249809	0.19242526909164417	2.605930663847286	0.009162500723706899	0.15835263283891557
ENSG00000236552.2	RPL13AP5	RPL13AP5	728658	94.26288376327987	-0.9338539126296568	0.358265957748718	-2.606594046774176	0.009144770700807842	0.15835263283891557
ENSG00000236264.5	NA	ENSG00000236264.5	NA	6.0489733647169395	-1.592817034172358	0.6115424572353481	-2.6045894529925873	0.009198440591505768	0.15835263283891557
ENSG00000032742.17	IFT88	IFT88	8100	458.215618904519	-0.40590464975444546	0.15586281020707213	-2.6042431110742794	0.009207741788319302	0.15835263283891557
ENSG00000132522.16	GPS2	GPS2	2874	15.247911314105265	0.748258810599751	0.2873252564693252	2.604222196803764	0.009208303720852096	0.15835263283891557
ENSG00000214140.11	PRCD	PRCD	768206	55.91323655917453	0.8976830716831413	0.34449736951076215	2.6057762732934235	0.009166631469455528	0.15835263283891557
ENSG00000070731.11	ST6GALNAC2	ST6GALNAC2	10610	86.4608598056123	-1.022481293080768	0.3925226727357077	-2.604897408739552	0.009190177319845769	0.15835263283891557
ENSG00000125538.12	IL1B	IL1B	3553	55.6066360485824	-2.249376785260445	0.8650236122827027	-2.600364606608351	0.009312475860286813	0.15935253243584638
ENSG00000144230.16	GPR17	GPR17	2840	8.290067928991743	-1.6088428160267272	0.6185160801492812	-2.6011333701112944	0.009291632310808588	0.15935253243584638
ENSG00000157259.8	GATAD1	GATAD1	57798	935.0793663375006	-0.35807894967407267	0.1377123538894129	-2.6001948232009795	0.009317084832601122	0.15935253243584638
ENSG00000147364.16	FBXO25	FBXO25	26260	686.5678629847637	-0.3726570947890891	0.14329327472478692	-2.600660048455343	0.009304460590003479	0.15935253243584638
ENSG00000278727.1	NA	ENSG00000278727.1	NA	10.95708171691029	-1.1072739021189038	0.42563574474142585	-2.6014589136341773	0.009282818375493395	0.15935253243584638
ENSG00000140382.15	HMG20A	HMG20A	10363	544.9796884658736	-0.21486301536196667	0.08261507226744509	-2.6007725886434234	0.009301409019580615	0.15935253243584638
ENSG00000078804.13	TP53INP2	TP53INP2	58476	861.2929627309807	-0.8427455010693983	0.32396218283496664	-2.6013699923077476	0.0092852251370160125	0.15935253243584638
ENSG00000059377.17	TBXAS1	TBXAS1	6916	155.57596184975938	0.6617845515752823	0.25457852964365174	2.599530103742921	0.009335149020748732	0.15948154618853597
ENSG00000267365.1	KCNJ2-AS1	KCNJ2-AS1	400617	11.145558530619578	-1.0064119113190741	0.3871731449710418	-2.5993846019313853	0.009339107294167297	0.15948154618853597
ENSG00000168005.9	SPINDOC	SPINDOC	144097	177.98182975776606	0.9785928388625834	0.37653336486563027	2.5989538515711725	0.009350834331616145	0.15955811734405273
ENSG00000134874.17	DZIP1	DZIP1	22873	738.3625136606133	-0.6213469478332664	0.23910600437401966	-2.598625448407098	0.009359783824441444	0.15958721197261655
ENSG00000284713.1	SMIM38	SMIM38	107984345	19.246614162750483	-0.9876458041369338	0.3801510703307294	-2.5980350476921905	0.009375892374266876	0.15973823133234727
ENSG00000160953.16	PWWP3A	PWWP3A	84939	924.2972311773578	0.6407672952947372	0.2466667302904057	2.5977045811583466	0.009384919646848849	0.1597684659199639
ENSG00000198851.10	CD3E	CD3E	916	224.7815709702158	1.2743352773686973	0.49068096296917707	2.5970750315184876	0.009402138356199718	0.15981458784623737
ENSG00000068394.11	GPKOW	GPKOW	27238	118.16540023687912	0.3661654286874166	0.14098053411443873	2.5972765033659724	0.009396624868879263	0.15981458784623737
ENSG00000113048.16	MRPS27	MRPS27	23107	494.7932078310452	-0.2439486521708919	0.09396490500144725	-2.5961677092860853	0.009427003953994777	0.16011370092717883
ENSG00000140968.11	IRF8	IRF8	3394	442.4556198670621	1.4609654008840463	0.5628762826368494	2.5955355483091416	0.009444363281592103	0.16016156946127208
ENSG00000101391.21	CDK5RAP1	CDK5RAP1	51654	285.5420972793124	0.42259983879923746	0.16281543705535959	2.5955759874019035	0.009443251959105564	0.16016156946127208
ENSG00000231064.7	THBS3-AS1	THBS3-AS1	105371450	26.48821913843152	-0.9661162128414517	0.3722835892934318	-2.595108247116325	0.00945611324291344	0.1601631496278399
ENSG00000115541.11	HSPE1	HSPE1	3336	496.3332806782245	1.1638987805108905	0.44875344920839166	2.593626372263047	0.00949696303210413	0.1601631496278399
ENSG00000230084.6	NA	ENSG00000230084.6	NA	32.47112283222729	-0.8382355399631922	0.3231063946022807	-2.5943019202544604	0.00947832120246793	0.1601631496278399
ENSG00000270195.2	NA	ENSG00000270195.2	NA	10.798908813655233	1.6541131065868644	0.6377797464923219	2.5935491299060525	0.009499096626164	0.1601631496278399
ENSG00000167702.12	KIFC2	KIFC2	90990	151.34973620793824	0.847428547212071	0.3266834525305458	2.5940357267799907	0.009485662944245271	0.1601631496278399
ENSG00000151062.15	CACNA2D4	CACNA2D4	93589	30.410102871181998	-0.8547179242329103	0.3295304910802872	-2.5937445771130956	0.009493698796501826	0.1601631496278399
ENSG00000199512.1	RNU6-212P	RNU6-212P	106481243	27.032538866529872	-1.205588942891577	0.46486423773502317	-2.5934215735020114	0.00950262093438589	0.1601631496278399
ENSG00000250988.7	SNHG21	SNHG21	100505616	5.871675889532214	1.2375896734737044	0.4770248552349418	2.5943924302732047	0.009475826048181982	0.1601631496278399
ENSG00000177954.14	RPS27	RPS27	6232	1302.4948704325463	0.5547822609034678	0.21400765366786018	2.592347756704486	0.009532336118357099	0.16054115623187198
ENSG00000135838.13	NPL	NPL	80896	154.45593634555019	-0.5066608865824982	0.19549072398532766	-2.5917387600473822	0.009549225369417054	0.16058006539151778
ENSG00000007312.12	CD79B	CD79B	974	25.310394060546674	1.5029811292295685	0.5798833002117758	2.591868275359324	0.009545631300271843	0.16058006539151778
ENSG00000134262.13	AP4B1	AP4B1	10717	318.16077874139347	0.4878306953791215	0.18842736190585754	2.5889588987763488	0.009626658385945185	0.16126665975968554
ENSG00000285867.1	NA	ENSG00000285867.1	NA	26.21707837692662	-0.8595233614481476	0.33193778842347904	-2.5894110023761026	0.009614027050100617	0.16126665975968554
ENSG00000247626.5	MARS2	MARS2	92935	77.72887676860277	0.6252875378798084	0.24151932420647357	2.5889751883590626	0.00962620301399577	0.16126665975968554
ENSG00000172269.19	DPAGT1	DPAGT1	1798	208.30541190253112	0.46280867619255406	0.1786992322788795	2.5898750111600424	0.009601078462323403	0.16126665975968554
ENSG00000267328.1	NA	ENSG00000267328.1	NA	20.043922037381318	-1.122994589206271	0.4336849561546004	-2.589424819259686	0.009613641252585193	0.16126665975968554
ENSG00000113240.13	CLK4	CLK4	57396	856.0977235943585	0.39286451474254314	0.15176662395973223	2.588609435278607	0.00963643219301465	0.1613077239968995
ENSG00000163093.12	BBS5	BBS5	129880	43.44959446390048	-0.557216952097994	0.2154389107140691	-2.5864267056081314	0.009697679287444895	0.1618285802800081
ENSG00000235257.9	ITGA9-AS1	ITGA9-AS1	101928153	167.09903920352124	-0.6437902311781216	0.24898083114665243	-2.5857019924514675	0.009718091232956076	0.1618285802800081
ENSG00000273802.2	H2BC8	H2BC8	8339	235.7810120869729	-1.0304215939956485	0.3984326016121994	-2.5861879520556244	0.00970439968773771	0.1618285802800081
ENSG00000148225.16	WDR31	WDR31	114987	72.09092335615188	-0.7270122697735331	0.28116062677186765	-2.5857541936817037	0.009716619677720775	0.1618285802800081
ENSG00000182077.11	PTCHD3	PTCHD3	374308	11.123102351075824	1.5214415423234602	0.5884127048647547	2.585670788113183	0.009718970979638236	0.1618285802800081
ENSG00000274156.1	NA	ENSG00000274156.1	NA	7.5946931815433	1.4085399196361021	0.5446766639871211	2.586011137920546	0.009709379301463943	0.1618285802800081
ENSG00000256612.7	NA	ENSG00000256612.7	NA	8.388127190733554	-1.4945518763014305	0.577992510312243	-2.5857633959548094	0.009716360285784814	0.1618285802800081
ENSG00000198130.16	HIBCH	HIBCH	26275	1088.465238308931	0.870547179803377	0.33688995719171	2.584069846012017	0.009764201836337392	0.16244115374378815
ENSG00000113387.12	SUB1	SUB1	10923	1584.1560585213201	-0.3642185517149116	0.1409957335031301	-2.583188460144618	0.009789183311301288	0.16244115374378815
ENSG00000126785.13	RHOJ	RHOJ	57381	767.1770393309201	-0.537922835330658	0.20821868284263573	-2.5834513406138533	0.009781726430160823	0.16244115374378815
ENSG00000108785.7	NA	ENSG00000108785.7	NA	10.217687758376966	1.3065885835738569	0.5058283744908659	2.5830670034850938	0.00979263026790824	0.16244115374378815
ENSG00000225008.1	NA	ENSG00000225008.1	NA	34.86491733467044	1.2520815253162418	0.48465459356440865	2.5834512701257317	0.009781728428951888	0.16244115374378815
ENSG00000074706.13	IPCEF1	IPCEF1	26034	117.20677227685704	1.2479179174947097	0.48320152583322246	2.58260342895819	0.009805796521167715	0.1625371644580915
ENSG00000162882.15	HAAO	HAAO	23498	97.57443856840793	-0.805337313758245	0.31201022402905637	-2.581124757255541	0.009847898617411581	0.16298975104655128
ENSG00000279207.1	NA	ENSG00000279207.1	NA	211.401559651925	0.6010549548024307	0.23285581670174377	2.5812322978055526	0.009844831201941998	0.16298975104655128
ENSG00000239569.3	NA	ENSG00000239569.3	NA	15.45558928325259	1.0066389155893805	0.3900422542999319	2.580845804504305	0.009855859250836804	0.16299904161913212
ENSG00000100056.12	ESS2	ESS2	8220	144.15100762313324	0.3313553877450246	0.12843499660909788	2.5799462490237848	0.009881569449323106	0.1633016454607192
ENSG00000225224.1	RPS27AP12	RPS27AP12	100130446	56.961468573362716	-0.5525759501079877	0.2142045331914721	-2.579665060655153	0.009889618344632499	0.1633121458125257
ENSG00000233411.1	NA	ENSG00000233411.1	NA	11.403936361091759	1.3265095076074556	0.514334777338323	2.5790779975488496	0.009906441602173686	0.16345438434098863
ENSG00000247624.6	CPEB2-DT	CPEB2-DT	441009	28.01024411950789	0.6180436005765017	0.2396659291717253	2.578771220057989	0.009915242953767544	0.16345438434098863
ENSG00000259336.1	NA	ENSG00000259336.1	NA	26.660200521158945	-1.2143946545799802	0.47100046247373417	-2.578330068301583	0.009927911673169131	0.16345438434098863
ENSG00000176293.19	ZNF135	ZNF135	7694	179.04953999592084	-0.6808085440279806	0.2640422116783753	-2.5784079738631345	0.009925673382258882	0.16345438434098863
ENSG00000224789.1	NA	ENSG00000224789.1	NA	7.444599914572931	1.1774415064146682	0.45692732062568897	2.576868252925542	0.009969994291283684	0.16350315538952148
ENSG00000142327.13	RNPEPL1	RNPEPL1	57140	207.84731610814873	0.5563627717151495	0.2158585467796611	2.5774414773720316	0.009953473453678417	0.16350315538952148
ENSG00000149295.14	DRD2	DRD2	1813	10.571985760412172	-1.3376716709355954	0.5189044409514578	-2.577876705936173	0.009940946071491952	0.16350315538952148
ENSG00000182107.7	TMEM30B	TMEM30B	161291	129.86283064902682	-1.1369066795099865	0.4412291789194912	-2.5766806318070636	0.009975407001839251	0.16350315538952148
ENSG00000168517.10	HEXIM2	HEXIM2	124790	11.425259385351632	0.7658638081109465	0.29715457301003867	2.577324657511071	0.009956838325971384	0.16350315538952148
ENSG00000249222.1	ATP5MGL	ATP5MGL	267020	6.734224448957845	1.154788794070668	0.44810689096704	2.577038687306434	0.009965079671361404	0.16350315538952148
ENSG00000144306.15	SCRN3	SCRN3	79634	241.7337794315494	-0.4183544500821868	0.1624302764412188	-2.575594028700575	0.010006806089763858	0.1636525102831537
ENSG00000165475.15	CRYL1	CRYL1	51084	192.67811085422275	-0.7389133327350289	0.2868543322938432	-2.5759183304859863	0.009997425681918207	0.1636525102831537
ENSG00000159873.10	CCDC117	CCDC117	150275	812.095681798772	0.5643239850095798	0.21910113519495328	2.5756324106100674	0.010005695486708743	0.1636525102831537
ENSG00000124107.5	SLPI	SLPI	6590	92.25539638461426	1.1734246306311114	0.45567383009377216	2.5751415884244104	0.010019905992281246	0.1637451847952252
ENSG00000139329.5	LUM	LUM	4060	2484.0111470560432	-1.067462789814966	0.4146353053010166	-2.5744618853428562	0.010039614744686998	0.16394564359578198
ENSG00000107821.14	KAZALD1	KAZALD1	81621	17.284025044812946	-1.4122515814036534	0.5488405400301086	-2.573154638551626	0.010077616907782682	0.16444431323077385
ENSG00000125962.14	ARMCX5	ARMCX5	64860	105.76504506078966	-0.5182277383546097	0.20151106191783894	-2.5717086368484523	0.010119801896999568	0.1650104485484852
ENSG00000282851.2	BISPR	BISPR	105221694	103.22150616009978	0.9277033695345931	0.3608228705523199	2.5710769611541977	0.010138279408493435	0.16518946530303394
ENSG00000220517.2	ASS1P1	ASS1P1	442167	16.102481733509762	1.2884803151230677	0.5012012212752208	2.5707844682515932	0.010146845458347998	0.16520684301696087
ENSG00000172748.14	ZNF596	ZNF596	169270	71.93303733470619	-0.6434076600131761	0.25031208171101665	-2.570421913377658	0.0101574723117238	0.16525772345270576
ENSG00000231615.2	LOC646870	LOC646870	646870	21.86658103958764	-0.8490983374298077	0.3304485745956725	-2.5695324559010135	0.010183585204471804	0.16533502125821226
ENSG00000148300.12	REXO4	REXO4	57109	163.6654328783977	0.4589563968714712	0.17858358109805358	2.5699809246152108	0.010170411498208272	0.16533502125821226
ENSG00000277938.1	NA	ENSG00000277938.1	NA	36.0063193562259	1.0619354752170156	0.4132859661549018	2.5694931891759336	0.010184739382059741	0.16533502125821226
ENSG00000258731.1	DDHD1-DT	DDHD1-DT	101927620	11.516415537312005	0.9567802208464365	0.37241250758002215	2.5691409428316487	0.010195098264474886	0.16538131050671376
ENSG00000240891.8	PLCXD2	PLCXD2	257068	84.14363981962265	0.9313879137998875	0.3626557480411425	2.5682425242966884	0.010221561495443215	0.16565733849634737
ENSG00000204022.9	LIPJ	LIPJ	142910	8.079167778800317	-1.4234031181635272	0.5543282812746612	-2.567798119357098	0.010234674188275854	0.16565733849634737
ENSG00000157601.14	MX1	MX1	4599	643.9250659110836	-0.49362495072543144	0.19222395247676635	-2.567967958025911	0.010229661130901369	0.16565733849634737
ENSG00000116096.6	SPR	SPR	6697	83.73788972079583	0.945875423308505	0.36841425220393403	2.5674235392634053	0.010245738244135053	0.16569815982994643
ENSG00000258667.2	HIF1A-AS3	HIF1A-AS3	105370526	54.13644891736402	1.148816464328575	0.4474972176956798	2.5672035912183637	0.010252239858741522	0.16569815982994643
ENSG00000272106.1	NA	ENSG00000272106.1	NA	36.36883154986053	-0.7694993998610609	0.30020960222162263	-2.5632071531576	0.010371014962273484	0.1658109470517319
ENSG00000115289.14	PCGF1	PCGF1	84759	63.961480201185914	0.41942127933059464	0.16364988780498932	2.5629182210646615	0.01037964937057235	0.1658109470517319
ENSG00000151466.12	SCLT1	SCLT1	132320	651.8442627590106	-0.3168474597459428	0.12351779061040705	-2.5651969500112375	0.010311725516181714	0.1658109470517319
ENSG00000014123.10	UFL1	UFL1	23376	916.9776950914444	-0.3235172624462502	0.12613062633097097	-2.564938206184199	0.010319418135278228	0.1658109470517319
ENSG00000136231.14	IGF2BP3	IGF2BP3	10643	51.59570576113477	-1.047994390170074	0.4084704049950504	-2.5656556199775915	0.010298101507122633	0.1658109470517319
ENSG00000285696.1	NA	ENSG00000285696.1	NA	17.170662416699823	1.1180935611429927	0.4358551889841032	2.565286795710886	0.010309055540226791	0.1658109470517319
ENSG00000150433.9	TMEM218	TMEM218	219854	148.06508764985892	-0.4044240793529129	0.1577139937019199	-2.564287859689078	0.010338775908032855	0.1658109470517319
ENSG00000135439.11	AGAP2	AGAP2	116986	91.59402940493968	0.9830714612336525	0.3830106994992245	2.566694514067075	0.010267302153235179	0.1658109470517319
ENSG00000255733.5	IFNG-AS1	IFNG-AS1	100885789	52.308106524520646	1.5684247328111982	0.6118095936888388	2.5635830967516435	0.010359789882805729	0.1658109470517319
ENSG00000172766.19	NAA16	NAA16	79612	1087.6830433044001	0.6606957191211973	0.2576792014238079	2.5640242420440584	0.010346631772163354	0.1658109470517319
ENSG00000250878.3	METTL21EP	METTL21EP	121952	5.792850986709442	-1.3633004307737306	0.5317048966693395	-2.5640170690802377	0.010346845602289894	0.1658109470517319
ENSG00000176700.20	NA	ENSG00000176700.20	NA	419.8515210694107	0.3767482486201742	0.14690512909598288	2.564568377827159	0.010330422235522555	0.1658109470517319
ENSG00000141644.17	MBD1	MBD1	4152	598.7974988675452	0.35744660243331083	0.13946537545897378	2.562977378843827	0.010377880986752725	0.1658109470517319
ENSG00000132002.8	DNAJB1	DNAJB1	3337	7202.017251537875	1.396903450472638	0.5446044069133001	2.5649874160768995	0.010317954700572347	0.1658109470517319
ENSG00000234187.1	AIMP1P1	AIMP1P1	170547	12.699023698576074	-0.988583499088967	0.3856986233514854	-2.563098334390671	0.010374266137261738	0.1658109470517319
ENSG00000280375.1	NA	ENSG00000280375.1	NA	98.77803807631841	-0.9102269636586738	0.35484497391733255	-2.5651397950213815	0.01031342433119403	0.1658109470517319
ENSG00000181074.4	OR52N4	OR52N4	390072	11.225162571576	-1.3849496026909982	0.5405802214410728	-2.561968691712425	0.010408070051049928	0.16582664816265533
ENSG00000182544.8	MFSD5	MFSD5	84975	72.8650052552516	0.44656120361434476	0.17430999445334777	2.5618795125018616	0.010410742857549246	0.16582664816265533
ENSG00000139971.15	ARMH4	ARMH4	145407	303.8449065731151	-0.6187648822290003	0.24149307418970217	-2.5622469062733306	0.010399735554634646	0.16582664816265533
ENSG00000167536.14	DHRS13	DHRS13	147015	60.01730435187812	0.7533884396049151	0.2940547966304666	2.5620681867389665	0.010405088787959413	0.16582664816265533
ENSG00000153721.19	CNKSR3	CNKSR3	154043	417.2324102478387	-0.6143344363215013	0.23986788580924626	-2.56113666174574	0.010433030716598969	0.16606158501153084
ENSG00000159579.14	RSPRY1	RSPRY1	89970	633.7085503447267	-0.25533032288298707	0.0997107027898912	-2.560711295165726	0.010445812157841902	0.16606630188993113
ENSG00000100401.19	RANGAP1	RANGAP1	5905	612.8768847288488	0.8606443531584413	0.33613349136439524	2.560424281629928	0.010454444227905436	0.16606630188993113
ENSG00000204116.11	CHIC1	CHIC1	53344	726.1284795981126	-0.41611764330927115	0.16252218041089567	-2.560374480930691	0.010455942653835149	0.16606630188993113
ENSG00000271151.1	NA	ENSG00000271151.1	NA	7.743663628031719	-1.6120570563028078	0.6300065368240181	-2.5587941744691918	0.010503590971810682	0.16670288581989734
ENSG00000117280.13	RAB29	RAB29	8934	287.1598681169975	0.4240216051104604	0.16574350320045872	2.5583000052655267	0.010518530417466771	0.1668198031435389
ENSG00000127952.17	STYXL1	STYXL1	51657	132.64407724098064	0.5648265653323343	0.2209722299617175	2.5560975034292235	0.010585345325106925	0.16775868501207228
ENSG00000092969.12	TGFB2	TGFB2	7042	275.8239552396925	-0.5939719272319962	0.23244220346974567	-2.555353194753666	0.010608009796926818	0.16799701496513364
ENSG00000143816.8	WNT9A	WNT9A	7483	135.68797446793351	-1.1022474223335634	0.43161636359492156	-2.5537665281106885	0.010656468493971583	0.1681108470112273
ENSG00000213654.10	GPSM3	GPSM3	63940	151.7286747838826	0.9228409056691617	0.3614912770255434	2.552871851466426	0.010683879695661093	0.1681108470112273
ENSG00000180992.7	MRPL14	MRPL14	64928	63.806842847759405	0.33379582027386195	0.13073504167067343	2.5532238029548835	0.010673089095269678	0.1681108470112273
ENSG00000106355.10	LSM5	LSM5	23658	190.78758211497245	-0.364489819845178	0.14276550978948116	-2.553066356031275	0.010677915115519097	0.1681108470112273
ENSG00000229358.3	NA	ENSG00000229358.3	NA	170.42332478440042	-0.3455837843282184	0.13530829433688835	-2.5540473037653526	0.01064787896099427	0.1681108470112273
ENSG00000182487.12	NA	ENSG00000182487.12	NA	18.317296337217762	1.2997320740391551	0.5090947828898491	2.5530257188284193	0.01067916103100115	0.1681108470112273
ENSG00000165283.16	STOML2	STOML2	30968	132.9822268850725	0.33513964929489015	0.13118696715355208	2.5546718288152435	0.010628795466843095	0.1681108470112273
ENSG00000171962.18	DRC3	DRC3	83450	85.21480402465302	-1.3494685045586783	0.5285467833878068	-2.553167566187878	0.010674812626636668	0.1681108470112273
ENSG00000189060.5	H1-0	H1-0	3005	833.0432983437056	-0.7140568724045178	0.27957230848176706	-2.554104432882653	0.010646132012061346	0.1681108470112273
ENSG00000169026.12	SLC49A3	SLC49A3	84179	34.799523596158295	0.5834230878645656	0.2287272275995362	2.550737373890806	0.010749529426675635	0.16890255616279426
ENSG00000185585.20	OLFML2A	OLFML2A	169611	1344.5972545334087	-0.8135207326095151	0.31890955281504496	-2.550945010673058	0.010743127470621026	0.16890255616279426
ENSG00000132680.11	KHDC4	KHDC4	22889	1083.3542918076084	0.24879964445654237	0.09756302309043308	2.550142836655698	0.01076787924566206	0.16891422181881668
ENSG00000143320.9	CRABP2	CRABP2	1382	24.654796205130307	-1.480791183473408	0.5807632348837672	-2.5497329970788707	0.010780544758852815	0.16891422181881668
ENSG00000171496.4	OR1L8	OR1L8	138881	5.583091446405329	-1.2788000397091148	0.5014886201161866	-2.5500080927316717	0.010772041855871762	0.16891422181881668
ENSG00000159753.14	CARMIL2	CARMIL2	146206	140.48209257250548	1.5958615649404893	0.6259576233259316	2.5494722094143034	0.010788610926463982	0.16891422181881668
ENSG00000083457.12	ITGAE	ITGAE	3682	144.7682824889622	0.708906795458892	0.278054303026074	2.5495264333039858	0.010786933338822817	0.16891422181881668
ENSG00000174151.14	CYB561D1	CYB561D1	284613	100.5758182513523	0.5513819959264368	0.21636038906640492	2.5484424311938523	0.010820514432727637	0.16898746535855105
ENSG00000115318.12	LOXL3	LOXL3	84695	119.50565704874525	-0.7672027794933952	0.30117761131561305	-2.5473433305419917	0.010854658108963173	0.16898746535855105
ENSG00000250155.2	SLC1A3-AS1	SLC1A3-AS1	107986412	16.630022520681784	1.8290381485634897	0.718005128053045	2.5473886983553182	0.010853246860513272	0.16898746535855105
ENSG00000249684.6	NA	ENSG00000249684.6	NA	18.821447651811116	1.1699673390576708	0.45905555781838453	2.548639961179913	0.010814388273850712	0.16898746535855105
ENSG00000215374.6	FAM66B	FAM66B	100128890	58.033987480366164	-0.9570867298430786	0.37564032963118094	-2.547880656964564	0.010837954061533045	0.16898746535855105
ENSG00000187955.12	COL14A1	COL14A1	7373	5855.7190963842	-0.8391323005085688	0.3294048959635253	-2.5474190298661656	0.010852303434601168	0.16898746535855105
ENSG00000232934.8	NA	ENSG00000232934.8	NA	19.292952681003502	0.926890063486697	0.36365398064258364	2.548824192296381	0.01080867734265001	0.16898746535855105
ENSG00000135473.15	PAN2	PAN2	9924	1254.8334514176834	0.5469993772817072	0.21466476361680759	2.5481563348614653	0.010829392841724723	0.16898746535855105
ENSG00000286274.1	NA	ENSG00000286274.1	NA	10.906375494163175	1.2518429625952743	0.49148502703610153	2.547062257714153	0.010863405027208265	0.1690042015143862
ENSG00000133710.15	SPINK5	SPINK5	11005	11.948789373077979	-1.6844064889353936	0.6615280808033305	-2.5462358104132554	0.01088916016944212	0.1690467296495
ENSG00000137880.6	GCHFR	GCHFR	2644	12.154544759001817	0.7430846810355294	0.2917866466153211	2.546671308146531	0.010875581699887314	0.1690467296495
ENSG00000277632.2	CCL3	CCL3	6348	11.28485258844567	-1.6937740701509585	0.6651506920013264	-2.546451639484397	0.010882428910217694	0.1690467296495
ENSG00000103326.12	CAPN15	CAPN15	6650	330.0088978736364	0.6621703390103508	0.2601366719288538	2.54547094071939	0.010913044665800866	0.16929821193163894
ENSG00000144580.13	CNOT9	CNOT9	9125	674.1679076029682	-0.2724825051947391	0.1070829207903442	-2.5445935092509093	0.01094050144666984	0.1694854475166596
ENSG00000279759.1	NA	ENSG00000279759.1	NA	117.78839747681201	0.4415494962049022	0.173517508976595	2.5446970672248463	0.010937257695531478	0.1694854475166596
ENSG00000183943.6	PRKX	PRKX	5613	449.20246304391407	0.5855735714683765	0.23015835489266648	2.544220355335163	0.01095219685527466	0.169547396011838
ENSG00000150722.10	PPP1R1C	PPP1R1C	151242	10.760597080764429	-1.0899966340042935	0.4288489578714565	-2.5416795680567095	0.011032126126030958	0.16968867247335237
ENSG00000286602.1	NA	ENSG00000286602.1	NA	8.98165365877822	1.3059143292292124	0.5138866751298904	2.5412496420521675	0.011045702086708305	0.16968867247335237
ENSG00000163746.11	PLSCR2	PLSCR2	57047	18.340722549167182	1.125916219781016	0.44317387214756615	2.5405744574357785	0.011067052644981628	0.16968867247335237
ENSG00000248874.5	LINC02899	LINC02899	439936	12.602965491119157	2.1552115155360396	0.8479462509465199	2.541684113975721	0.011031982656806882	0.16968867247335237
ENSG00000254319.6	LINC03021	LINC03021_ENSG00000254319.6	101927815	36.80246401009421	-0.9406134340937344	0.37014826038104914	-2.5411802101282874	0.011047895960329483	0.16968867247335237
ENSG00000137040.10	RANBP6	RANBP6	26953	454.93764995656124	0.4267132845352594	0.16794168337549487	2.540842011099688	0.011058587732668717	0.16968867247335237
ENSG00000166226.13	CCT2	CCT2	10576	833.07197990596	0.39084993054682193	0.1538471717829931	2.5405077390576256	0.011069164389859157	0.16968867247335237
ENSG00000139428.12	MMAB	MMAB	326625	145.73861042997655	-0.4691724301659668	0.18447111954233344	-2.5433381188880277	0.010979892149686414	0.16968867247335237
ENSG00000232117.2	NA	ENSG00000232117.2	NA	11.10145573685154	-0.8813927956318572	0.34683734796995	-2.541228044761261	0.011046384465135574	0.16968867247335237
ENSG00000252690.3	NA	ENSG00000252690.3	NA	37.15124864251988	0.8410525261829698	0.33087183567316214	2.5419284312061188	0.011024274442119614	0.16968867247335237
ENSG00000161929.15	SCIMP	SCIMP	388325	80.34264307808112	1.3828520330613208	0.5436523909951854	2.5436327623427437	0.010970635746289894	0.16968867247335237
ENSG00000205581.11	HMGN1	HMGN1	3150	697.7248548281859	-0.4227782855279892	0.16641207113056955	-2.5405505902049055	0.011067808040428409	0.16968867247335237
ENSG00000065923.10	SLC9A7	SLC9A7	84679	257.63559617112907	0.9086432517482311	0.3574155817065337	2.5422597621787477	0.011013828586929335	0.16968867247335237
ENSG00000184481.17	FOXO4	FOXO4	4303	315.49880834700343	0.40408002825643935	0.15903719783371628	2.540789411285599	0.011060251440914834	0.16968867247335237
ENSG00000139908.15	TSSK4	TSSK4	283629	8.199353327934768	1.3750610930473361	0.5413431139103976	2.5400915938776207	0.011082344141414228	0.16973904956379637
ENSG00000234327.8	ZNF232-AS1	ZNF232-AS1	101928000	11.428240075933962	0.750394823236473	0.2954406254585177	2.5399175285114426	0.0110878611068275	0.16973904956379637
ENSG00000272529.1	NA	ENSG00000272529.1	NA	17.555619295206032	1.0913622718702674	0.4298488111843278	2.538944492746938	0.011118746234776256	0.16985773980990718
ENSG00000158517.15	NCF1	NCF1	653361	43.210493006835335	1.252036464160022	0.4930499692287621	2.5393703322169974	0.011105220272769584	0.16985773980990718
ENSG00000223849.1	NA	ENSG00000223849.1	NA	7.189069150615237	-1.5882591154025811	0.6255273002743857	-2.5390724189110463	0.011114681372198319	0.16985773980990718
ENSG00000170260.9	ZNF212	ZNF212	7988	56.788315249056986	0.46711703802938304	0.18403719321794584	2.538166497009114	0.011143495550229053	0.1701178541067192
ENSG00000063854.13	HAGH	HAGH	3029	193.97843500362038	0.4453800678799314	0.1755058513763103	2.53769355487169	0.011158564515364323	0.17022992916133012
ENSG00000230606.11	NA	ENSG00000230606.11	NA	48.381383422439775	1.1807113352770762	0.46535031978281743	2.5372526569405243	0.011172628780739328	0.17031015798430388
ENSG00000156990.14	RPUSD3	RPUSD3	285367	170.10540517947814	0.5070209917649098	0.1998471309091499	2.537044136977881	0.011179285870684253	0.17031015798430388
ENSG00000286670.1	NA	ENSG00000286670.1	NA	4.672898085295239	-1.4506514531331203	0.5720448059491434	-2.535905296310107	0.011215706050542978	0.1707469167846657
ENSG00000279030.1	NA	ENSG00000279030.1	NA	89.74539238318363	-1.037546023240391	0.40920083743672514	-2.5355422773317935	0.011227337542347449	0.170805952154953
ENSG00000273447.1	NA	ENSG00000273447.1	NA	5.779097327686559	1.2562756340032009	0.4956375199940645	2.534666128622073	0.011255454363012708	0.1711155308231932
ENSG00000285996.1	NA	ENSG00000285996.1	NA	5.424752601971316	1.06831216156065	0.4215765200669042	2.534088381846097	0.011274029247199438	0.17127971743900441
ENSG00000171311.13	EXOSC1	EXOSC1	51013	227.08076420784002	0.31666575254830087	0.12505225183484991	2.5322674954026825	0.01133274998093179	0.17193467584707053
ENSG00000186951.16	PPARA	PPARA	5465	856.6546868520445	0.3896704504090894	0.15386810619933686	2.532496564975392	0.011325347945252697	0.17193467584707053
ENSG00000168918.14	INPP5D	INPP5D	3635	1124.7581940562602	0.9667976413880192	0.3820427967424763	2.530600366324165	0.011386750232858385	0.17208884363186103
ENSG00000088727.12	KIF9	KIF9	64147	35.232531347607214	-0.7476198797569127	0.2954473926844422	-2.5304670078961276	0.011391079718439726	0.17208884363186103
ENSG00000241956.10	LOC102546299	LOC102546299	102546299	17.04014987856439	-1.4403704068109402	0.569179548097135	-2.5306081562950493	0.011386497376370815	0.17208884363186103
ENSG00000198873.12	GRK5	GRK5	2869	414.082846819582	0.5696219406627266	0.22512330717754359	2.530266402907337	0.011397595118202607	0.17208884363186103
ENSG00000130592.15	LSP1	LSP1	4046	746.6601761080177	-0.7300183525700926	0.2885101488774374	-2.530303891944589	0.011396377269754971	0.17208884363186103
ENSG00000279696.1	NA	ENSG00000279696.1	NA	47.0985491278541	0.9930080994073633	0.3923611332203183	2.530852358533102	0.011378573285715593	0.17208884363186103
ENSG00000167524.15	RSKR	RSKR	124923	187.8468898272417	0.4296603907386925	0.16979352595992067	2.5304874747704615	0.011390415165804673	0.17208884363186103
ENSG00000247877.7	FAM174A-DT	FAM174A-DT	121232371	11.350161026668859	-1.0401459895309517	0.4113377856462633	-2.528690594025423	0.011448890589220637	0.17256069467784887
ENSG00000198580.7	NA	ENSG00000198580.7	NA	10.833440442416366	-1.038389810489708	0.41066048791706866	-2.528584660668418	0.011452346253530123	0.17256069467784887
ENSG00000111271.14	ACAD10	ACAD10	80724	317.22044846883745	0.38617922543357713	0.15271529513963855	2.52875276887273	0.011446862807370591	0.17256069467784887
ENSG00000162434.13	JAK1	JAK1	3716	4485.826851354464	0.349426781029124	0.13825117417691266	2.5274778540541085	0.011488506925818086	0.17257184464628691
ENSG00000187024.15	PTRH1	PTRH1	138428	20.088801768785434	-0.6692709442587077	0.2648600896670665	-2.526884836065684	0.011507923182413884	0.17257184464628691
ENSG00000254461.1	NA	ENSG00000254461.1	NA	17.279083467515765	-0.8275402575756854	0.32739087378704684	-2.5276827298306532	0.011481805760642625	0.17257184464628691
ENSG00000271780.1	NA	ENSG00000271780.1	NA	10.160711045038441	0.7909106143114022	0.3128869715656479	2.527783788355849	0.011478501572686494	0.17257184464628691
ENSG00000103202.13	NME4	NME4	4833	373.44403776977117	-0.5314761942822402	0.21030838193270596	-2.527127969879493	0.011499959114241976	0.17257184464628691
ENSG00000121274.13	TENT4B	TENT4B	64282	622.3820739295728	0.5484273623237288	0.21701769910538024	2.527108915929578	0.011500583066926159	0.17257184464628691
ENSG00000011590.14	ZBTB32	ZBTB32	27033	31.026914483146502	2.2729752099703715	0.8991688681311669	2.5278624411168997	0.011475930542849368	0.17257184464628691
ENSG00000174130.12	TLR6	TLR6	10333	212.75146806999558	1.027831474318345	0.40702440819750835	2.525233017032213	0.011562159720355441	0.17314943336486063
ENSG00000135597.18	REPS1	REPS1	85021	1036.8273780884485	-0.2578640539061682	0.10210869631301815	-2.5253877800542663	0.011557068551686284	0.17314943336486063
ENSG00000124613.8	ZNF391	ZNF391	346157	137.92667430394096	-0.7051059333337087	0.2792863151828564	-2.5246705441763466	0.011580679898490657	0.17330896568196377
ENSG00000284526.1	LOC122455342	LOC122455342	122455342	60.13211578329897	-1.189063442494833	0.47103787866157176	-2.524347820760172	0.011591317882830335	0.17335040165707363
ENSG00000162512.16	SDC3	SDC3	9672	999.7040408631236	-0.7206346519480428	0.28551845987958896	-2.523951173776835	0.011604404498648494	0.17342837632342448
ENSG00000064419.13	TNPO3	TNPO3	23534	921.2800640412478	0.18931642650661584	0.07502630940397102	2.5233338546250765	0.011624797853736787	0.17361537079319841
ENSG00000115252.18	PDE1A	PDE1A	5136	710.6180492381916	-0.7107580427357848	0.2817233066601413	-2.5228940095936485	0.011639347682096785	0.1736394800353742
ENSG00000237039.1	NA	ENSG00000237039.1	NA	4.9406170575930375	-1.246602119601646	0.4941326694891161	-2.5228085422696465	0.011642176767544948	0.1736394800353742
ENSG00000108423.15	TUBD1	TUBD1	51174	194.94952361272448	0.3931810066645957	0.15587217153630337	2.5224580038202777	0.011653786453650263	0.17369503503887795
ENSG00000153933.10	DGKE	DGKE	8526	919.0040336476637	0.4454467008472333	0.17663666281277235	2.521824709286931	0.011674786945045014	0.17389038648573132
ENSG00000116984.13	MTR	MTR	4548	2846.58400283601	-0.37019153080310907	0.14682315000362897	-2.5213430633654106	0.011690781131228938	0.17401095779719072
ENSG00000154978.13	VOPP1	VOPP1	81552	345.0112229204755	0.675749359813497	0.26806562474486834	2.520835562025687	0.011707654935804807	0.17414445008834847
ENSG00000171608.16	PIK3CD	PIK3CD	5293	440.1370061732537	0.8632165299395408	0.3427875345284551	2.5182261400695256	0.011794756628101002	0.17420198376939408
ENSG00000117262.19	GPR89A	GPR89A	653519	145.8583178164967	0.7191358481906382	0.2854010055351951	2.519738312911991	0.011744211008246052	0.17420198376939408
ENSG00000175137.11	SH3BP5L	SH3BP5L	80851	177.41695137485806	0.4608833610999875	0.18311598189846945	2.5168931532995797	0.0118394727072912	0.17420198376939408
ENSG00000171865.10	RNASEH1	RNASEH1	246243	328.5605990718332	-0.3616100177388853	0.14365943142821583	-2.5171338501334364	0.011831387239365576	0.17420198376939408
ENSG00000175066.16	GK5	GK5	256356	840.2152461121351	-0.5608224861537564	0.22287345785733384	-2.516326939714603	0.01185851223114071	0.17420198376939408
ENSG00000181449.4	SOX2	SOX2	6657	229.30406132006695	1.2258420046650083	0.486809321835424	2.51811530650892	0.011798468908595343	0.17420198376939408
ENSG00000272721.5	NA	ENSG00000272721.5	NA	6.093223073922254	1.3252091134084727	0.5265505129060352	2.516774897995325	0.011843446924407275	0.17420198376939408
ENSG00000280149.1	NA	ENSG00000280149.1	NA	17.41405165070692	0.5776581168508709	0.22961570663660502	2.5157604647886114	0.011877587708095234	0.17420198376939408
ENSG00000261455.1	LINC01003	LINC01003	100128822	23.198169683147345	-0.7547943067758364	0.2999642820850007	-2.5162806102426245	0.011860071309117861	0.17420198376939408
ENSG00000148634.15	HERC4	HERC4	26091	2428.7289706378087	0.40453788901092275	0.1607809736476245	2.5160806022827544	0.011866804057241834	0.17420198376939408
ENSG00000266467.2	RN7SL220P	RN7SL220P	106479303	20.062829717422954	0.7470872809226671	0.29686867092020497	2.5165581757310993	0.011850733400750536	0.17420198376939408
ENSG00000198730.9	CTR9	CTR9	9646	671.8145973877688	0.2602748703741515	0.10336030772376201	2.5181317287653124	0.011797918793008929	0.17420198376939408
ENSG00000262655.4	SPON1	SPON1	10418	1291.7859104434824	-0.6490578253056303	0.25798362666179897	-2.5158876697105512	0.011873301842116898	0.17420198376939408
ENSG00000184293.7	CLECL1P	CLECL1P	160365	26.50925012033032	1.6413281946239526	0.6513944644123605	2.5197146802661834	0.011744999468636228	0.17420198376939408
ENSG00000123329.19	ARHGAP9	ARHGAP9	64333	282.5752761639774	1.1567540241755614	0.45963991350398076	2.516652688747717	0.011847555265055173	0.17420198376939408
ENSG00000139354.11	GAS2L3	GAS2L3	283431	433.61452655361893	-0.9491829854368233	0.37718966282462146	-2.516460759631572	0.01185400994796321	0.17420198376939408
ENSG00000211867.1	TRAJ22	TRAJ22	28733	9.214023224143569	1.8238018366522368	0.7244306982491912	2.5175656430076927	0.011816894760280664	0.17420198376939408
ENSG00000168904.15	LRRC28	LRRC28	123355	294.8458391970043	-0.42932713714181264	0.17052662696971746	-2.517654543287563	0.011813912911068017	0.17420198376939408
ENSG00000166546.14	BEAN1	BEAN1	146227	7.48503026649163	-1.3368509663918915	0.531036356900475	-2.517437740411509	0.011821185976844424	0.17420198376939408
ENSG00000277728.1	NA	ENSG00000277728.1	NA	13.824536552570008	0.9732295784310804	0.3865869139510288	2.517492298133933	0.011819355360235956	0.17420198376939408
ENSG00000154930.15	ACSS1	ACSS1	84532	493.0067689094291	0.4073658715743541	0.1617346031976901	2.5187304603976806	0.011777877904546187	0.17420198376939408
ENSG00000284138.1	ATP6V0CP4	ATP6V0CP4	112436690	5.786329466940776	1.4012497847673309	0.5571572356136512	2.514998810387877	0.011903278543415658	0.17444124880106118
ENSG00000167968.13	DNASE1L2	DNASE1L2	1775	13.567927764773392	1.2133791189439533	0.4824938346534445	2.514807510059634	0.011909738898578966	0.17444124880106118
ENSG00000107317.13	PTGDS	PTGDS	5730	20.374072538212822	-0.846414189832285	0.3367094390422451	-2.513782186326205	0.011944417862214741	0.17483294424367346
ENSG00000273381.1	NA	ENSG00000273381.1	NA	46.8837874171933	0.7444347982697838	0.29619427560340067	2.513332834516255	0.011959644237420602	0.17483966665957454
ENSG00000203392.3	NA	ENSG00000203392.3	NA	21.34547569628807	-0.8857693217000604	0.35243646639349374	-2.5132737561586573	0.011961647398712479	0.17483966665957454
ENSG00000280402.1	NA	ENSG00000280402.1	NA	5.928233063103224	0.9255680704799603	0.36830230436234	2.5130661945828496	0.011968687517483246	0.17483966665957454
ENSG00000272864.1	NA	ENSG00000272864.1	NA	16.834028534895538	1.198793394543449	0.4772402085312038	2.511928737590993	0.012007333294850738	0.17519127769881254
ENSG00000162772.17	ATF3	ATF3	467	763.8784422166573	-1.129724517313683	0.4498313511576007	-2.5114401528627073	0.01202396718561197	0.17519127769881254
ENSG00000139998.15	RAB15	RAB15	376267	78.30507630655589	0.8264001234503738	0.3290458365248125	2.511504573886493	0.012021772800297353	0.17519127769881254
ENSG00000140199.12	SLC12A6	SLC12A6	9990	952.8169353561952	0.4927579985731534	0.19620672994573993	2.5114225119058013	0.012024568154732605	0.17519127769881254
ENSG00000133114.18	GPALPP1	GPALPP1	55425	533.2909954697762	-0.3000322293077677	0.11951200652917268	-2.510477717019422	0.012056793119596405	0.17554467655756062
ENSG00000160789.20	LMNA	LMNA	4000	1162.6315977487807	-0.7947082655348838	0.3166153061887009	-2.5100121503956676	0.012072700753140077	0.175660188171019
ENSG00000204262.14	COL5A2	COL5A2	1290	2761.343189405815	-0.5628435887565634	0.22429470331257548	-2.5093931352101015	0.012093880276996438	0.17579530324612466
ENSG00000182983.15	ZNF662	ZNF662	389114	280.55944398487634	-0.48042100937357746	0.19149497514676558	-2.508791726808357	0.012114488920065364	0.17579530324612466
ENSG00000138495.6	COX17	COX17	10063	145.05933666181662	0.4068899777754872	0.16231955250207625	2.5067219044377453	0.012185654234263377	0.17579530324612466
ENSG00000137266.14	SLC22A23	SLC22A23	63027	578.2901841803174	0.5912608856992002	0.2358141495434583	2.507317253200858	0.012165146901223759	0.17579530324612466
ENSG00000124549.14	NA	ENSG00000124549.14	NA	177.09961969130129	0.7950585401457407	0.31717089489899303	2.5067197303804845	0.012185729177758063	0.17579530324612466
ENSG00000127993.16	RBM48	RBM48	84060	311.5562945422735	0.423391668079455	0.16878109110879208	2.5085254829081967	0.01212362231502118	0.17579530324612466
ENSG00000104368.18	PLAT	PLAT	5327	1331.8155463439775	-0.8097282357887271	0.32283472191759227	-2.508181991636639	0.012135414666467004	0.17579530324612466
ENSG00000166068.13	SPRED1	SPRED1	161742	1410.7908748986122	-0.47602367631425674	0.18975100749834642	-2.5086753561422066	0.012118480220709677	0.17579530324612466
ENSG00000103994.17	ZNF106	ZNF106	64397	4410.159649272076	0.5053262369472072	0.20155232784753432	2.507171424631051	0.012170167269621139	0.17579530324612466
ENSG00000272888.7	NA	ENSG00000272888.7	NA	1183.237576067802	-0.4656522142736747	0.18566433424034517	-2.5080326610865455	0.012140544482398827	0.17579530324612466
ENSG00000103313.12	MEFV	MEFV	4210	32.088048618654604	1.056749488443369	0.4211727420972302	2.509064293147946	0.012105144953792097	0.17579530324612466
ENSG00000269439.6	PGLS-DT	PGLS-DT	100507551	54.90262267882772	0.697389554214152	0.27820044214625383	2.5067880871574055	0.012183372997489943	0.17579530324612466
ENSG00000124172.10	ATP5F1E	ATP5F1E	514	565.8783283292439	0.36784480099451483	0.14673359976718092	2.5068886851966172	0.012179906231843545	0.17579530324612466
ENSG00000120327.6	PCDHB14	PCDHB14	56122	160.24381782697284	-0.5565909827610112	0.22211286642274686	-2.50589257491123	0.0122142723056188	0.17586976264277265
ENSG00000023839.12	ABCC2	ABCC2	1244	165.80571967348516	0.8008465859534115	0.319587462434893	2.5058761061897465	0.012214841202208096	0.17586976264277265
ENSG00000110693.18	SOX6	SOX6	55553	780.3670095429216	-0.6700723768560657	0.2673888262896531	-2.5059849588860508	0.012211081422786518	0.17586976264277265
ENSG00000225891.2	NA	ENSG00000225891.2	NA	66.71144974436399	0.6499992515384634	0.2594542833701085	2.505255427258632	0.012236299099623295	0.17605136471969626
ENSG00000124767.7	GLO1	GLO1	2739	776.3434832223072	-0.3361591616120935	0.1342050059034344	-2.50481835121689	0.012251429575345878	0.17605136471969626
ENSG00000278842.1	NA	ENSG00000278842.1	NA	18.366353640683194	0.8711301882330816	0.3477757769380489	2.5048615976156974	0.012249931754976323	0.17605136471969626
ENSG00000177576.11	C18orf32	C18orf32	497661	124.36872401078324	0.7094495602535147	0.2834346723081664	2.5030443681292476	0.012313010726793973	0.17682093435498333
ENSG00000182700.5	IGIP	IGIP	492311	547.9465587389278	-0.42730919601801903	0.1707858889582955	-2.5020169911248606	0.012348799820897325	0.17704255103251346
ENSG00000160883.11	HK3	HK3	3101	15.647458515278618	1.1341479295875192	0.4533988216505817	2.5014355473150447	0.01236909545706735	0.17704255103251346
ENSG00000149823.9	VPS51	VPS51	738	287.4312177882561	0.2891691200721573	0.1156219055804069	2.500989052382124	0.012384700673707533	0.17704255103251346
ENSG00000170919.16	NA	ENSG00000170919.16	NA	1217.1832534743598	-0.3368098341570369	0.13461313778483647	-2.502057672077955	0.012347380933213619	0.17704255103251346
ENSG00000266783.1	NA	ENSG00000266783.1	NA	31.69663693175713	0.7615933275721646	0.3044968103293096	2.5011537124100274	0.012378943696568489	0.17704255103251346
ENSG00000141759.15	TXNL4A	TXNL4A	10907	202.63445857254538	0.4176031856228823	0.16696520930696224	2.50113893401066	0.012379460294085261	0.17704255103251346
ENSG00000167604.14	NFKBID	NFKBID	84807	98.13833108109466	0.6846640826050264	0.2736776419071658	2.5017172679281976	0.012359258147561296	0.17704255103251346
ENSG00000275765.5	LOC100652758	LOC100652758	100652758	9.15644930115166	-0.8268237547159192	0.3306660837030806	-2.5004794729971764	0.012402532028768922	0.17711232685719483
ENSG00000204388.7	HSPA1B	HSPA1B	3304	6676.078716544525	1.2795315163524954	0.5117327552070845	2.5003901027103557	0.012405661643317972	0.17711232685719483
ENSG00000152256.13	PDK1	PDK1	5163	900.1710197528018	0.6418049602057073	0.2567883037537641	2.499354335161379	0.012441983742559767	0.17751584188137898
ENSG00000287901.1	NA	ENSG00000287901.1	NA	12.118041220897661	-1.7666862478928607	0.7074350188233585	-2.497312404510738	0.012513865735051212	0.1783104451988636
ENSG00000197045.13	GMFB	GMFB	2764	1163.6692006764306	-0.4424031362095457	0.17714828210519512	-2.49736057811069	0.012512165655534323	0.1783104451988636
ENSG00000170899.11	GSTA4	GSTA4	2941	319.31268440995836	-0.6662419281755305	0.26680910732154983	-2.49707341276247	0.012522302943265621	0.1783153274319317
ENSG00000090020.11	SLC9A1	SLC9A1	6548	400.03884526170043	-0.5023057057317764	0.2011901982985969	-2.4966708616007134	0.012536525733821082	0.17840253578187637
ENSG00000085978.22	ATG16L1	ATG16L1	55054	444.0008273923594	0.2977218328563559	0.11926053392565698	2.4963986245604577	0.01254615241911312	0.17842426832836858
ENSG00000229498.1	NA	ENSG00000229498.1	NA	9.056035005657542	-1.305933723843354	0.5231849582242262	-2.496122457870163	0.012555924749407676	0.1784480427772269
ENSG00000145850.9	TIMD4	TIMD4	91937	30.456083263932918	1.9117261529112552	0.7661175236769251	2.495343199743122	0.012583535630877092	0.1785378181822176
ENSG00000147421.18	HMBOX1	HMBOX1	79618	1504.2490369112943	0.3157876194872	0.12653201350984725	2.4957132248798373	0.01257041810632403	0.1785378181822176
ENSG00000213799.13	ZNF845	ZNF845	91664	240.79281126236734	0.41482030577597423	0.1662434487891849	2.4952580615793907	0.012586555523944979	0.1785378181822176
ENSG00000109046.15	WSB1	WSB1	26118	4312.938186225947	-0.4906010805865644	0.19663355831916762	-2.495001793082748	0.012595649367884067	0.17855184036365387
ENSG00000165526.9	RPUSD4	RPUSD4	84881	151.72967204330186	0.3621602309219381	0.1451752143171747	2.494642302581353	0.012608415910687792	0.17855977439585874
ENSG00000259627.1	NA	ENSG00000259627.1	NA	4.881645294890481	-1.2996346021677776	0.5209938572420044	-2.4945296074078094	0.012612420398563539	0.17855977439585874
ENSG00000136098.17	NEK3	NEK3	4752	252.00830406380715	-0.42669601289697473	0.17111281325053507	-2.493653191665005	0.012643601226926716	0.1788862501143023
ENSG00000267904.1	NA	ENSG00000267904.1	NA	29.52677000504579	-0.6508809787568929	0.26110197157059556	-2.4928229183474806	0.012673203339885404	0.17914448767462599
ENSG00000167578.18	RAB4B	RAB4B	53916	34.334450901425235	1.0140709813612634	0.4068187040726585	2.4926852458095157	0.012678117766795673	0.17914448767462599
ENSG00000199942.1	SNORD114-19	SNORD114-19	767597	8.479683018154157	-1.3118997216285493	0.5264101102677043	-2.4921628518141237	0.012696780748440552	0.1792931942996134
ENSG00000154359.13	LONRF1	LONRF1	91694	703.1735997350717	-0.5510392679159484	0.2211614822276251	-2.4915697903887466	0.012717997856078725	0.17947775449811545
ENSG00000080603.17	SRCAP	SRCAP	10847	206.19518558038067	0.49117763599393444	0.19715442141747608	2.491334622183602	0.012726419816547537	0.1794816274895811
ENSG00000162738.6	VANGL2	VANGL2	57216	188.21445455168436	-0.6193820526024679	0.2487987080187269	-2.48949063093948	0.012792629022428621	0.17961169101720667
ENSG00000114656.12	CFAP92	CFAP92	57501	30.10305576065424	-0.8009082314490774	0.32168950267982294	-2.489693399309396	0.012785333660835188	0.17961169101720667
ENSG00000172638.13	EFEMP2	EFEMP2	30008	402.25785440205465	-0.580151811083096	0.2330152894685245	-2.489758557931291	0.012782990113918926	0.17961169101720667
ENSG00000100577.19	GSTZ1	GSTZ1	2954	43.20318555560079	-0.7813453418433586	0.3138254192545709	-2.4897452338286907	0.012783469308287776	0.17961169101720667
ENSG00000170113.16	NIPA1	NIPA1	123606	364.5442653576482	0.36456252186868743	0.14637510879517737	2.490604617611725	0.012752594554262598	0.17961169101720667
ENSG00000153930.12	ANKFN1	ANKFN1	162282	63.501295466242226	-1.5962208224167918	0.6411062393388427	-2.4897914331062125	0.012781807843475072	0.17961169101720667
ENSG00000160633.13	SAFB	SAFB	6294	1245.2211982091014	0.3992668743886476	0.16038110669615738	2.4894882110089203	0.01279271611085375	0.17961169101720667
ENSG00000161057.12	PSMC2	PSMC2	5701	530.3135658408426	-0.3031473130605339	0.12179049109853157	-2.4890885185386113	0.012807107439208909	0.1796992164193204
ENSG00000226498.2	RPSAP21	RPSAP21	729079	29.34787160111668	-0.6878112227741798	0.27639615379670757	-2.488497807679598	0.012828402809160986	0.17988344079122046
ENSG00000143811.19	PYCR2	PYCR2	29920	123.51461733941149	0.3027236133056222	0.12170445752300003	2.4873666870288025	0.012869267632868962	0.18004786411651216
ENSG00000203727.4	SAMD5	SAMD5	389432	291.0287828193888	-0.8288689475745492	0.3331990684710263	-2.4876088380980104	0.012860509587401541	0.18004786411651216
ENSG00000141480.18	ARRB2	ARRB2	409	414.67424920174443	0.4390318699965413	0.17648782807331942	2.4876042432464613	0.0128606757234836	0.18004786411651216
ENSG00000157542.11	KCNJ6	KCNJ6	3763	59.580996055632596	-1.930505737047472	0.7761549519776132	-2.487268466339894	0.012872821552658162	0.18004786411651216
ENSG00000198746.13	GPATCH3	GPATCH3	63906	59.17250002593038	0.395954167444293	0.15927371563916376	2.4859981815287795	0.012918862573983092	0.18018303060567062
ENSG00000162676.12	GFI1	GFI1	2672	69.4193384324721	1.198197061351911	0.4823776211049504	2.4839399858709874	0.01299377043743414	0.18018303060567062
ENSG00000162777.17	DENND2D	DENND2D	79961	483.97515853158177	1.0016574095106898	0.4035944806200769	2.4818411985509745	0.013070551017088206	0.18018303060567062
ENSG00000240032.1	LNCSRLR	LNCSRLR	109729161	72.7381997827962	0.9133314943496851	0.36750344760562875	2.4852324523763087	0.012946686478955395	0.18018303060567062
ENSG00000128039.11	SRD5A3	SRD5A3	79644	100.70001224027351	-0.591021632604018	0.2380109879718322	-2.483169527761312	0.013021909871657217	0.18018303060567062
ENSG00000138795.10	LEF1	LEF1	51176	263.0926816168405	1.165165400077737	0.4692898622870934	2.482826699897757	0.013034448289039489	0.18018303060567062
ENSG00000273247.5	NA	ENSG00000273247.5	NA	306.2748111070101	0.45306567953778704	0.1823417059099362	2.4847068161223036	0.012965816925131855	0.18018303060567062
ENSG00000250764.1	NA	ENSG00000250764.1	NA	19.45840612076499	1.2247313536761424	0.4930037829206573	2.484223034599407	0.012983446169253784	0.18018303060567062
ENSG00000198286.9	CARD11	CARD11	84433	177.20469811032194	1.4287628863967545	0.5755301272614227	2.482516238020965	0.013045812181155702	0.18018303060567062
ENSG00000086300.15	SNX10	SNX10	29887	150.2653131978424	0.7779503870954079	0.3132629612791738	2.4833781303692453	0.013014285764311483	0.18018303060567062
ENSG00000253317.1	NA	ENSG00000253317.1	NA	5.411610093704598	-1.5665496529613128	0.6300233614940196	-2.4864945471965374	0.012900854664143995	0.18018303060567062
ENSG00000285269.2	SLC35D2	SLC35D2_ENSG00000285269.2	11046	11.227716326056337	-0.8571449599273852	0.34506328594282265	-2.484022481804729	0.012990760629498594	0.18018303060567062
ENSG00000013725.14	CD6	CD6	923	159.4566831789083	1.4294526782267947	0.5757884359978935	2.4826005332139465	0.01304272584270612	0.18018303060567062
ENSG00000149761.9	NUDT22	NUDT22	84304	65.7228066910402	0.8107171186522574	0.32664162743619063	2.4819773432295635	0.013065558251559974	0.18018303060567062
ENSG00000175575.12	PAAF1	PAAF1	80227	245.90432977548022	-0.44561388298204063	0.17940048740367076	-2.483905642794384	0.012995023603018732	0.18018303060567062
ENSG00000168876.9	ANKRD49	ANKRD49	54851	301.81698243425234	0.41258918393579247	0.1660558686622811	2.4846407854148334	0.012968221869084343	0.18018303060567062
ENSG00000276672.1	NA	ENSG00000276672.1	NA	65.14981801348236	-0.6214800034238341	0.2504110299996011	-2.4818395716228006	0.01307061069081037	0.18018303060567062
ENSG00000235532.1	LINC00402	LINC00402	100507612	64.63964129440019	2.2314555842156136	0.8974142043787747	2.486539184835295	0.012899236320787185	0.18018303060567062
ENSG00000125449.7	ARMC7	ARMC7	79637	75.87389584715565	0.5404481826187437	0.21753950889722204	2.484367944740015	0.012978163347160728	0.18018303060567062
ENSG00000132005.9	RFX1	RFX1	5989	186.10349042426634	0.3587148462102787	0.1443863003473979	2.484410538584337	0.012976610914065463	0.18018303060567062
ENSG00000221946.7	FXYD7	FXYD7	53822	13.661352586052033	-1.3141818703187538	0.5290607616195891	-2.4839904329621985	0.012991929836421891	0.18018303060567062
ENSG00000100351.17	GRAP2	GRAP2	9402	133.56072118155092	1.1282975868917053	0.45451668981777454	2.482411784139465	0.013049637495001813	0.18018303060567062
ENSG00000102409.10	BEX4	BEX4	56271	406.38003832287586	-0.4814003944256998	0.19396845807772073	-2.4818488490165174	0.013070270410662702	0.18018303060567062
ENSG00000126756.12	UXT	UXT	8409	163.95730135976345	0.3258674406480972	0.13131396996408717	2.481590045120242	0.013079765868600341	0.18019647424602683
ENSG00000181409.14	AATK	AATK	9625	242.27347372255642	-1.120445023301305	0.45160138535251454	-2.481048685062601	0.013099647980201265	0.18035759084740852
ENSG00000146731.11	CCT6A	CCT6A	908	1104.2599025233203	0.46313657722847784	0.18672406648308457	2.480326108742033	0.013126227123648708	0.18047442379692472
ENSG00000185324.22	CDK10	CDK10	8558	310.0463324611879	0.641477231240797	0.25864452774662683	2.4801500222312862	0.01313271148697037	0.18047442379692472
ENSG00000099942.13	CRKL	CRKL	1399	1110.1010677097677	0.26019295678733206	0.10489903572406412	2.4804132372748122	0.013123019673715004	0.18047442379692472
ENSG00000121933.19	TMIGD3	TMIGD3	57413	18.486749353117094	1.119655288339592	0.45153847825616444	2.4796453508540086	0.01315131164196142	0.1806173592024739
ENSG00000155657.26	TTN	TTN	7273	4888.403811287085	1.0456686457073037	0.42184168080226947	2.478817749157987	0.01318186413385961	0.18091478776917091
ENSG00000258701.1	LINC00638	LINC00638	196872	25.284254039663665	0.9109371547504949	0.36751875618152796	2.4786140555519216	0.013189393488460143	0.18091478776917091
ENSG00000234329.1	RPL7AP16	RPL7AP16	100270896	69.06061776552215	0.4485918744492498	0.18108621793204102	2.477228137911631	0.013240723742889983	0.18117732614004864
ENSG00000033122.20	LRRC7	LRRC7	57554	136.14332806423113	-0.972100673786245	0.3923717819902548	-2.4774989395399203	0.013230680197630249	0.18117732614004864
ENSG00000112941.14	TENT4A	TENT4A	11044	636.0642842915861	0.29754268671666656	0.1201101563891551	2.477248349861711	0.013239973885317202	0.18117732614004864
ENSG00000187688.15	TRPV2	TRPV2	51393	87.67291932985334	0.6669214507634039	0.26922291754373856	2.4772090609821666	0.013241431525964787	0.18117732614004864
ENSG00000147799.11	ARHGAP39	ARHGAP39	80728	126.96769458073936	-0.865317432934289	0.34941567897794923	-2.476469961123001	0.013268879018625003	0.18144018367553705
ENSG00000237887.1	NA	ENSG00000237887.1	NA	105.87518867941047	-0.7259625391383192	0.2933738404630214	-2.4745305784338463	0.013341139953127199	0.18201704379484096
ENSG00000152127.9	MGAT5	MGAT5	4249	1270.8725879795447	0.5943975630751717	0.24018093971974502	2.474790729725448	0.013331426621485547	0.18201704379484096
ENSG00000198870.8	STKLD1	STKLD1	169436	7.715188388177521	-1.2333512989392474	0.4984343367500752	-2.474450911590535	0.013344115744185764	0.18201704379484096
ENSG00000130303.13	BST2	BST2	684	489.847891457932	0.5806805729377461	0.23464575605424623	2.4747115937758632	0.013334380677796883	0.18201704379484096
ENSG00000287284.1	NA	ENSG00000287284.1	NA	10.694996073356029	0.8757657329971837	0.3541511997151135	2.4728582980988563	0.013403727767523545	0.18202364650798644
ENSG00000011523.14	CEP68	CEP68	23177	945.1475560518174	-0.45967863769121736	0.18593812743540683	-2.4722129023855284	0.01342795206667547	0.18202364650798644
ENSG00000112874.10	NUDT12	NUDT12	83594	167.5999870379612	-0.5368444820529713	0.21730861293341106	-2.4704243186968124	0.013495287112471418	0.18202364650798644
ENSG00000055163.20	CYFIP2	CYFIP2	26999	768.3110140525731	0.8622514172039499	0.3490414059517483	2.4703413477630445	0.013498417958699308	0.18202364650798644
ENSG00000146072.6	TNFRSF21	TNFRSF21	27242	775.4959141302855	-0.6219559402994871	0.25149461406284307	-2.473038806883052	0.013396959461583691	0.18202364650798644
ENSG00000203489.3	HMGB1P39	HMGB1P39	100419972	16.97414855398362	-1.235383264011789	0.49996046851258835	-2.4709618896212464	0.013475017816950836	0.18202364650798644
ENSG00000160886.13	LY6K	LY6K	54742	9.717606837492832	1.7320999578928076	0.7010247742644087	2.4708113343216933	0.01348069184218187	0.18202364650798644
ENSG00000156049.7	GNA14	GNA14	9630	163.40062767422123	-0.5431421214434983	0.21955153197729832	-2.4738707881102795	0.013365802760210148	0.18202364650798644
ENSG00000167985.6	SDHAF2	SDHAF2	54949	74.55430822058283	0.36290046712147206	0.14681223255949194	2.471868050739	0.013440911590240462	0.18202364650798644
ENSG00000139151.16	PLCZ1	PLCZ1	89869	4.839255042006242	-1.5721111975093318	0.6364188285232499	-2.470246207450003	0.01350200879725703	0.18202364650798644
ENSG00000270039.1	NA	ENSG00000270039.1	NA	10.937633430393323	-0.754863898658873	0.3054658791202478	-2.4711889289661646	0.013466465304042215	0.18202364650798644
ENSG00000156127.8	BATF	BATF	10538	10.172415660229081	1.1775409247575535	0.4762935442870172	2.4723008297755986	0.01342464952292797	0.18202364650798644
ENSG00000214548.18	MEG3	MEG3	55384	2819.6687503180465	-0.6799796192323657	0.2752911216923316	-2.4700383181711123	0.013509858007197686	0.18202364650798644
ENSG00000140463.14	BBS4	BBS4	585	273.95014913834575	-0.4812143809832443	0.19450410341161076	-2.4740577321646295	0.013358810747388657	0.18202364650798644
ENSG00000177602.5	HASPIN	HASPIN	83903	9.999720745405378	1.7738787892658365	0.7176682488713139	2.471725329991453	0.013446278268369236	0.18202364650798644
ENSG00000221926.12	TRIM16	TRIM16	10626	85.61429750907676	0.6072059555566354	0.24569108579537263	2.4714203756759643	0.013457751704523698	0.18202364650798644
ENSG00000154016.13	GRAP	GRAP	10750	82.35363735097692	0.9663578681109551	0.39105431214188613	2.471160240678619	0.013467545719524753	0.18202364650798644
ENSG00000108924.14	HLF	HLF	3131	818.370870942014	-0.7186743472939771	0.2906240303608451	-2.472866219636605	0.013403430680412828	0.18202364650798644
ENSG00000105617.4	LENG1	LENG1	79165	62.053860327249076	0.5792811266358384	0.23448438297448465	2.4704465145504924	0.013494449677300499	0.18202364650798644
ENSG00000213762.12	ZNF134	ZNF134	7693	333.1265177656711	0.27443691504452133	0.1110029396007904	2.472339165354565	0.013423209867236005	0.18202364650798644
ENSG00000188177.14	ZC3H6	ZC3H6	376940	1475.1171964613957	-0.44966242572147264	0.18214989620549693	-2.4686394836820265	0.013562778276084262	0.18217953819747573
ENSG00000213073.4	NA	ENSG00000213073.4	NA	135.29124690036556	0.4626077111150015	0.187365997436529	2.469005675758814	0.013548906944886868	0.18217953819747573
ENSG00000026103.22	FAS	FAS	355	623.123675060324	-0.36979856265193456	0.1497923773512612	-2.4687408611238055	0.01355893685003513	0.18217953819747573
ENSG00000202538.1	RNU4-2	RNU4-2	26834	27619.910409654447	-0.9020652095935295	0.3653269644199427	-2.4691996415479673	0.013541564613022961	0.18217953819747573
ENSG00000140259.7	MFAP1	MFAP1	4236	185.68662633350846	0.30266017708839055	0.1225671938584968	2.469340837139587	0.013536222042022426	0.18217953819747573
ENSG00000115604.10	IL18R1	IL18R1	8809	338.1682844307148	0.860925359230888	0.34885380046263315	2.4678686546890707	0.013592018235541929	0.18239591854400064
ENSG00000272950.1	NA	ENSG00000272950.1	NA	6.513051951940068	-1.1610798084091898	0.47064329475091626	-2.4670059498535526	0.013624809363705692	0.18239591854400064
ENSG00000158042.9	MRPL17	MRPL17	63875	108.06366335436454	0.3360383629730201	0.136178846760557	2.467625266087586	0.013601262289030884	0.18239591854400064
ENSG00000175376.9	EIF1AD	EIF1AD	84285	280.84239277615524	0.4985164143448252	0.20208154079760482	2.4669072314928324	0.013628566068519908	0.18239591854400064
ENSG00000261884.2	NA	ENSG00000261884.2	NA	25.946232169879114	0.7611386775332851	0.3085264877240809	2.467012421358068	0.01362456312402237	0.18239591854400064
ENSG00000287652.1	NA	ENSG00000287652.1	NA	40.752452231545774	1.089224436439936	0.4414473503733652	2.467393757191423	0.013610060297317858	0.18239591854400064
ENSG00000082898.17	XPO1	XPO1	7514	4802.670464899227	0.48613183731892623	0.19716549856598442	2.4656029622557663	0.013678285712070653	0.1823964624401964
ENSG00000114779.19	ABHD14B	ABHD14B	84836	240.33660786781766	-0.3369058822907811	0.13661064353202318	-2.4661759404698675	0.013656423689136566	0.1823964624401964
ENSG00000155850.8	SLC26A2	SLC26A2	1836	1117.5683559369977	-1.2039971475269406	0.4882220548184008	-2.466085125906038	0.013659886665407007	0.1823964624401964
ENSG00000147457.14	CHMP7	CHMP7	91782	497.23106180417557	0.567600936970799	0.230198203281971	2.4657053307907084	0.013674377567004209	0.1823964624401964
ENSG00000204899.6	MZT1	MZT1	440145	102.49744573554086	-0.28945148683830757	0.11735521904614042	-2.4664560229273165	0.013645748359329834	0.1823964624401964
ENSG00000138629.16	UBL7	UBL7	84993	122.38380030818757	0.28165055886146234	0.11421684540693494	2.465928365102275	0.013665866154442778	0.1823964624401964
ENSG00000143333.7	RGS16	RGS16	6004	154.1302424934821	-1.215363620283175	0.49332762016127557	-2.4636034363651804	0.013754820119066698	0.1827532764794453
ENSG00000180828.3	BHLHE22	BHLHE22	27319	116.20730515572023	-1.0237831052780357	0.4154628222909975	-2.464199081960118	0.013731981569796667	0.1827532764794453
ENSG00000178031.17	ADAMTSL1	ADAMTSL1	92949	452.80559541251506	-0.7316341474000171	0.2969637255186663	-2.463715546813574	0.01375051896172161	0.1827532764794453
ENSG00000182768.8	NGRN	NGRN	51335	260.82336460667625	0.4505157850802758	0.1828593277302637	2.463728761733352	0.01375001204487619	0.1827532764794453
ENSG00000273771.1	NA	ENSG00000273771.1	NA	20.965699093864664	-1.0222297755132497	0.41484932521403506	-2.46409892311105	0.013735819567934817	0.1827532764794453
ENSG00000125991.19	ERGIC3	ERGIC3	51614	661.4915624572283	-0.2949970472682976	0.11972263409486734	-2.4640039830275042	0.01373945846219449	0.1827532764794453
ENSG00000183665.5	TRMT12	TRMT12	55039	101.48651959534656	0.32323292124608494	0.131218279473276	2.4633223552661714	0.013765609119975228	0.182786379327266
ENSG00000116661.11	FBXO2	FBXO2	26232	17.22886983939937	1.0117055244568467	0.4107981612955268	2.462780070062264	0.013786445284183628	0.1827977737928451
ENSG00000131844.16	MCCC2	MCCC2	64087	485.7455688294921	-0.43762836746716066	0.17772518368102502	-2.4623880442999053	0.013801525386061395	0.1827977737928451
ENSG00000177239.15	MAN1B1	MAN1B1	11253	317.8988509840888	-0.5006236737949312	0.20330491828726224	-2.462427756359385	0.013799997114771576	0.1827977737928451
ENSG00000275645.1	NA	ENSG00000275645.1	NA	8.828544139489676	0.8442138502061011	0.3428668132290966	2.4622209488732714	0.01380795749200119	0.1827977737928451
ENSG00000186665.9	C17orf58	C17orf58	284018	58.4225685711708	-0.7507777480400467	0.3048968012173363	-2.4623995563170173	0.013801082344418122	0.1827977737928451
ENSG00000172890.13	NADSYN1	NADSYN1	55191	804.3129485201499	0.45404863947895874	0.18446758839657024	2.4614006364242185	0.013839572688376588	0.1831062743256744
ENSG00000230266.1	XXYLT1-AS2	XXYLT1-AS2	101410543	12.984863346641289	1.4301834345087328	0.5811267837601088	2.4610523460214795	0.013853015269637801	0.1831741136703788
ENSG00000162367.11	TAL1	TAL1	6886	187.54759473050785	0.760977847647061	0.3092978711082449	2.460339752486501	0.013880554386121706	0.18320834785612644
ENSG00000135596.18	MICAL1	MICAL1	64780	391.24378583042505	0.686850958247721	0.27914433035114894	2.460558512450167	0.013872094981773815	0.18320834785612644
ENSG00000254510.2	NA	ENSG00000254510.2	NA	28.49340179531875	-1.2670158423448332	0.5149346295434186	-2.460537259784351	0.013872916618463632	0.18320834785612644
ENSG00000271917.1	NA	ENSG00000271917.1	NA	55.500055748226224	-0.8786491195451654	0.35720398157768857	-2.4597965444404415	0.013901579832792796	0.1833590299089191
ENSG00000143190.23	POU2F1	POU2F1	5451	1658.1655394442043	-0.32328658681652245	0.13156401296107748	-2.4572569621463667	0.014000250528522683	0.1833590299089191
ENSG00000237877.7	NA	ENSG00000237877.7	NA	187.5486494187615	-0.431335209147201	0.1754344803312795	-2.4586683776911733	0.013945336588400258	0.1833590299089191
ENSG00000030419.16	IKZF2	IKZF2	22807	735.157812359078	0.5471739571663498	0.2226479402454085	2.4575747548494724	0.013987869546208783	0.1833590299089191
ENSG00000163703.18	CRELD1	CRELD1	78987	103.7097884865752	0.7684807327371482	0.3127920748651078	2.456842082934988	0.014016428490208734	0.1833590299089191
ENSG00000114853.14	ZBTB47	ZBTB47	92999	410.17214546459365	-0.5966881946200541	0.24283953497901437	-2.4571295389427363	0.014005217563977445	0.1833590299089191
ENSG00000153064.12	BANK1	BANK1	55024	615.5687338531762	1.7605742324457578	0.716073487681948	2.458650212208019	0.013946042143187422	0.1833590299089191
ENSG00000204410.16	MSH5	MSH5	4439	43.018628369769445	-1.0221055692723813	0.4157296382269041	-2.458582394153286	0.013948676502582687	0.1833590299089191
ENSG00000189007.16	ADAT2	ADAT2	134637	166.09761871778397	-0.49210848364376675	0.20014493690346727	-2.4587605924856226	0.013941755414085004	0.1833590299089191
ENSG00000272767.1	JMJD1C-AS1	JMJD1C-AS1	84989	5.71026524332792	-1.0793172269538487	0.43921645988316055	-2.457369715244657	0.013995856639640722	0.1833590299089191
ENSG00000148814.18	LRRC27	LRRC27	80313	111.47163784930152	-0.6110555678803563	0.2486825812811692	-2.4571707625532304	0.014003610471906958	0.1833590299089191
ENSG00000271819.1	RNU6-94P	RNU6-94P	106481206	10.077933702347472	1.0064957634582332	0.4094136278627875	2.458383636891428	0.013956399662356078	0.1833590299089191
ENSG00000247982.6	LINC00926	LINC00926	283663	193.63378157767616	1.4379916298319695	0.5853032096803441	2.4568319565807784	0.014016823567416577	0.1833590299089191
ENSG00000245888.7	NSMCE1-DT	NSMCE1-DT	400512	15.700573600364272	0.8517157666298186	0.34632411052241324	2.459302545655994	0.01392072498955361	0.1833590299089191
ENSG00000205084.11	TMEM231	TMEM231	79583	93.98073921690464	-0.706763733071698	0.2876348911992488	-2.4571557717666206	0.014004194865111678	0.1833590299089191
ENSG00000135549.15	PKIB	PKIB	5570	42.828696821648784	-1.497268948217764	0.6095184657559963	-2.4564784044084296	0.01403062348193843	0.183430625924998
ENSG00000158887.18	MPZ	MPZ	4359	466.500820759033	-1.2542034312224122	0.5107112534627143	-2.4557975230008875	0.014057233560640528	0.18366951251918753
ENSG00000272077.1	NA	ENSG00000272077.1	NA	18.36270749657364	-0.6555915433062738	0.26699348224194375	-2.455458979003056	0.01407048104507685	0.18373362592886658
ENSG00000203896.10	LIME1	LIME1	54923	6.957460923498936	1.1800204191259462	0.48070276787636584	2.4547818277373454	0.014097011553423364	0.1838620885200493
ENSG00000147162.14	OGT	OGT	8473	9430.959721345544	0.4096252510910426	0.16685936478436234	2.4549131636717805	0.014091862417271207	0.1838620885200493
ENSG00000271751.1	NA	ENSG00000271751.1	NA	5.580703781280055	0.8787299388432028	0.3580392076227831	2.454284112283592	0.014116539980142454	0.1840078456938214
ENSG00000062822.14	POLD1	POLD1	5424	83.91642470207816	0.5868616047076203	0.2392243813017992	2.453184752800138	0.014159759211603281	0.18446205539468283
ENSG00000239523.6	MYLK-AS1	MYLK-AS1	100506826	61.92488297337694	0.8592309566284568	0.35034561287520427	2.4525238080675535	0.014185799161745482	0.18452478398564476
ENSG00000287564.1	NA	ENSG00000287564.1	NA	6.750020055178604	-1.1692496277038809	0.4767826291450268	-2.4523746383138905	0.014191682003869874	0.18452478398564476
ENSG00000279789.1	NA	ENSG00000279789.1	NA	38.864936808262165	0.6243762837290763	0.2546175314101839	2.452212462633683	0.014198080205895315	0.18452478398564476
ENSG00000277363.5	SRCIN1	SRCIN1	80725	126.36352468184538	-0.6897194798546098	0.28121818645513413	-2.452613355305342	0.014182268700214716	0.18452478398564476
ENSG00000198060.10	MARCHF5	MARCHF5	54708	385.4341356398526	-0.28304743213629585	0.1154616951245334	-2.451440123332761	0.014228585695329454	0.1847033083573439
ENSG00000255248.9	MIR100HG	MIR100HG	399959	1830.8384298188114	-0.697912534799194	0.2846842053320172	-2.451532335575987	0.014224940502763829	0.1847033083573439
ENSG00000169855.20	ROBO1	ROBO1	6091	1008.9508471915225	-0.3629084609140883	0.1480662982037345	-2.450986249515996	0.014246539550605153	0.18482745568921136
ENSG00000279653.1	NA	ENSG00000279653.1	NA	9.969155364385616	0.9156008508676388	0.37361857761383116	2.450629882259216	0.014260650349808866	0.1848493315999194
ENSG00000279108.1	NA	ENSG00000279108.1	NA	28.1488830261146	-0.6012082217941329	0.24533904997758887	-2.4505198901236955	0.01426500811293581	0.1848493315999194
ENSG00000233133.1	NA	ENSG00000233133.1	NA	8.889099606272715	0.9342881418833651	0.38141670163077035	2.4495207941570443	0.014304644987217376	0.18491322952655376
ENSG00000113838.13	TBCCD1	TBCCD1	55171	237.63330742536385	0.2821867907734655	0.11526141696372709	2.4482328797178505	0.014355883404422985	0.18491322952655376
ENSG00000112902.12	SEMA5A	SEMA5A	9037	747.2162128457471	-0.5752478791184701	0.23489098729114055	-2.448999366695441	0.014325370001751131	0.18491322952655376
ENSG00000248477.6	NAIPP3	NAIPP3	643784	6.7094047635714675	1.111178942055079	0.453899518271683	2.4480725299866464	0.01436227408052719	0.18491322952655376
ENSG00000113649.11	TCERG1	TCERG1	10915	1712.916551172961	-0.3374863575763	0.13784282366079653	-2.4483418767362606	0.01435154080274077	0.18491322952655376
ENSG00000272375.1	NA	ENSG00000272375.1	NA	9.182571873715462	0.9517041395726117	0.3884367150012763	2.450088013872439	0.014282129922251193	0.18491322952655376
ENSG00000165028.12	NIPSNAP3B	NIPSNAP3B	55335	178.82174849328118	-0.4850824485537892	0.1980347120976419	-2.4494819287773	0.014306188844573254	0.18491322952655376
ENSG00000095261.14	PSMD5	PSMD5	5711	615.2001582519523	-0.31291920909107324	0.12777194444489895	-2.4490447449206516	0.014323565315955928	0.18491322952655376
ENSG00000212127.6	TAS2R14	TAS2R14	50840	93.91108000251467	-0.4733573277963298	0.19332878763950614	-2.4484575400068387	0.014346933874940826	0.18491322952655376
ENSG00000121101.15	TEX14	TEX14	56155	38.01971392084367	1.1443341143963552	0.4673293994976248	2.4486670764272582	0.01433859125309792	0.18491322952655376
ENSG00000234886.1	NA	ENSG00000234886.1	NA	59.29051883022792	-0.788401346538314	0.32201099840142833	-2.4483677590275033	0.014350509784404901	0.18491322952655376
ENSG00000167005.14	NUDT21	NUDT21	11051	1680.2619902776107	-0.3571527230874081	0.14593805764398565	-2.4472898218138437	0.014393504641316895	0.1852070757847955
ENSG00000272906.1	NA	ENSG00000272906.1	NA	14.740432678789734	0.8970439655580821	0.3668356931282315	2.4453562790153858	0.01447091111654273	0.1854693481078538
ENSG00000162670.11	BRINP3	BRINP3	339479	32.22809513799056	1.3595718658032334	0.5559919266040956	2.445308647028866	0.01447282261552502	0.1854693481078538
ENSG00000269984.1	NA	ENSG00000269984.1	NA	13.059635286553556	-1.0249576570777037	0.4191457368912769	-2.445349115750567	0.014471198568251416	0.1854693481078538
ENSG00000065833.9	ME1	ME1	4199	256.46427876959376	-0.5314303676285506	0.21732006382356858	-2.4453810581428534	0.014469916803958517	0.1854693481078538
ENSG00000150867.14	PIP4K2A	PIP4K2A	5305	1607.9909414228046	0.40568563342116887	0.16582734374744904	2.446433888725964	0.014427725471725309	0.1854693481078538
ENSG00000236114.1	LOC100130881	LOC100130881	100130881	6.601200196654595	-1.405919584216996	0.5748585917518577	-2.4456789972165405	0.014457966112700988	0.1854693481078538
ENSG00000132965.9	ALOX5AP	ALOX5AP	241	92.6303745519869	0.8314824575263665	0.33996080084461366	2.4458186222076037	0.01445236858384473	0.1854693481078538
ENSG00000170089.15	NA	ENSG00000170089.15	NA	94.77002425253977	0.8489262341676895	0.34722707415570747	2.4448733907972984	0.014490300014114305	0.1855408146834908
ENSG00000271204.1	NA	ENSG00000271204.1	NA	611.7701170370913	0.5372518341772338	0.2198273188989381	2.4439720998654684	0.01452654987853242	0.1855408146834908
ENSG00000122877.16	EGR2	EGR2	1959	52.36586787938509	-1.3121017524703524	0.5368555273918252	-2.4440500013939728	0.014523413530064654	0.1855408146834908
ENSG00000168067.12	MAP4K2	MAP4K2	5871	265.7238261708934	0.7296199321420673	0.2984878405366239	2.444387452535254	0.014509834498427233	0.1855408146834908
ENSG00000122034.15	GTF3A	GTF3A	2971	463.99314403197906	0.3807772503522787	0.15580639341024713	2.4439128717245286	0.01452893482813662	0.1855408146834908
ENSG00000198633.10	ZNF534	ZNF534	147658	9.039149266863616	-1.1247371769966894	0.4602000205878671	-2.4440180936105382	0.014524698078712378	0.1855408146834908
ENSG00000106211.9	HSPB1	HSPB1	3315	4975.167113504642	1.1088021490341347	0.45374488174975214	2.443668664114337	0.014538772024282972	0.18555886959613532
ENSG00000286337.1	NA	ENSG00000286337.1	NA	11.066623216084018	1.3607370062426463	0.5569689873695204	2.443110904018552	0.01456126180076569	0.18573829543084389
ENSG00000147145.12	LPAR4	LPAR4	2846	28.977643539454434	-1.1437324680474465	0.46826387785283763	-2.4424956144212557	0.014586106834701835	0.18594753904030484
ENSG00000144366.16	GULP1	GULP1	51454	1200.0166765049726	-0.4990467278496088	0.20440928928236787	-2.4414092412416406	0.01463006520825997	0.18600701377141668
ENSG00000204147.10	ASAH2B	ASAH2B	653308	57.31044541581959	-0.6847674330214562	0.28041467179117613	-2.441981472108564	0.014606896255690435	0.18600701377141668
ENSG00000107833.10	NPM3	NPM3	10360	39.895176713709695	-0.4928548508409861	0.20185263197990044	-2.441656796875764	0.014620037999646162	0.18600701377141668
ENSG00000186635.14	ARAP1	ARAP1	116985	782.2839049068501	0.542628225952575	0.22226682220036253	2.441337040682673	0.014632990824180176	0.18600701377141668
ENSG00000157350.13	ST3GAL2	ST3GAL2	6483	296.67003868438155	0.3354221009616929	0.13738868380008118	2.4414099595697176	0.014630036103706882	0.18600701377141668
ENSG00000141622.14	ARK2C	ARK2C	494470	75.187443915063	-0.8556799311933698	0.35054653713614325	-2.4409881158262468	0.014647136767526756	0.18607945550856222
ENSG00000099256.19	PRTFDC1	PRTFDC1	56952	118.0113474836503	-0.697340995284876	0.2857740057903323	-2.440183435705848	0.014679805686935802	0.18638699681700793
ENSG00000143995.20	MEIS1	MEIS1	4211	3630.954003927	-0.7203274178447978	0.29522478627327	-2.439928662283927	0.014690162520072563	0.18641105423656595
ENSG00000117410.14	ATP6V0B	ATP6V0B	533	143.0497074632333	0.3926369183501075	0.16102010456966978	2.4384341284551976	0.014751046847067996	0.18643190533222082
ENSG00000118292.9	C1orf54	C1orf54	79630	51.421527323073526	-0.4976959740334654	0.20409605485953514	-2.4385379441851254	0.014746810424941621	0.18643190533222082
ENSG00000223336.1	RNU2-6P	RNU2-6P	100873825	9.597256370475554	1.5420155015083177	0.6322902095830183	2.4387780771194345	0.014737015397277174	0.18643190533222082
ENSG00000157368.10	IL34	IL34	146433	43.43660438053286	-0.7686306848247348	0.3151109486027751	-2.439238269037935	0.01471826018178244	0.18643190533222082
ENSG00000179219.5	LINC00311	LINC00311	197196	13.571193413577134	1.041519353592248	0.4270517418601715	2.4388598652134057	0.014733680568475512	0.18643190533222082
ENSG00000239704.11	CDRT4	CDRT4	284040	49.10257784402991	-0.4229023339437463	0.1733647818318278	-2.439378572021519	0.014712546291404479	0.18643190533222082
ENSG00000101574.15	METTL4	METTL4	64863	356.44878401557844	0.4530286063678666	0.18577213096818518	2.4386252340801917	0.014743249204623495	0.18643190533222082
ENSG00000163964.15	PIGX	PIGX	54965	248.2411654384323	-0.3419917476143183	0.1402650580941499	-2.438182055182722	0.014761337698542362	0.18645499321169134
ENSG00000144791.10	LIMD1	LIMD1	8994	645.9088473617932	0.482292842366179	0.19782705436244707	2.4379518965214455	0.014770739414973208	0.18646683012747553
ENSG00000137965.11	IFI44	IFI44	10561	327.9980009419468	-0.6294684642587576	0.25827098018174094	-2.4372403892059853	0.014799837052113842	0.1865135071058443
ENSG00000163599.17	CTLA4	CTLA4	1493	49.74899365605791	1.438700284466681	0.5902293875312159	2.437527366240454	0.014788094833519672	0.1865135071058443
ENSG00000138286.15	FAM149B1	FAM149B1	317662	451.3164991741188	-0.3437151706355982	0.14102256123552692	-2.4373062552845495	0.014797141288274555	0.1865135071058443
ENSG00000259826.1	CDK13-DT	CDK13-DT	112267983	9.587093909353444	0.8823174781005225	0.3621226101625799	2.43651584667523	0.014829519673563059	0.1867138029867964
ENSG00000139168.8	ZCRB1	ZCRB1	85437	376.30544560454365	-0.4598262176492274	0.18876083189597456	-2.436025594031266	0.014849633793311875	0.1867138029867964
ENSG00000263968.2	RN7SL381P	RN7SL381P	106479362	22.14894290989517	0.6596532906976759	0.2707864597956974	2.436064532899356	0.014848035328296254	0.1867138029867964
ENSG00000072818.12	ACAP1	ACAP1	9744	235.06062566581656	1.341257152656164	0.5505499469618997	2.4362133900068916	0.014841926048042747	0.1867138029867964
ENSG00000272381.2	NA	ENSG00000272381.2	NA	5.540351960286665	-1.4759095183586375	0.6059240594378543	-2.435799495613215	0.0148589182722767	0.1867239649857293
ENSG00000243323.7	PTPRVP	PTPRVP	148713	13.85062658582266	-1.3949197534269253	0.5729208343334479	-2.434751312630852	0.014902027590647519	0.18698555684295337
ENSG00000229677.1	RPL17P28	RPL17P28	100270940	46.56053147835921	0.8901843500917336	0.3656276945285521	2.434674296867899	0.01490519941060539	0.18698555684295337
ENSG00000064545.15	TMEM161A	TMEM161A	54929	61.004724467314425	0.3551863223051897	0.14586666957009742	2.4350067315035395	0.014891512666764905	0.18698555684295337
ENSG00000286327.1	NA	ENSG00000286327.1	NA	160.30447083648195	0.7285195693819027	0.29926150041045724	2.434391220997987	0.014916862729035434	0.18702536656683072
ENSG00000106723.17	SPIN1	SPIN1	10927	2100.318531205218	-0.3737476357431074	0.15356677657870937	-2.43377925922373	0.014942104319929038	0.18723527648675586
ENSG00000250568.1	NA	ENSG00000250568.1	NA	23.247548728399437	1.0022172886304603	0.4119310581613873	2.43297335506518	0.014975402857522083	0.18749896036789157
ENSG00000164329.13	TENT2	TENT2	167153	1535.4657079429653	-0.29159458442246633	0.11985679894707713	-2.432858102202614	0.014980170241385864	0.18749896036789157
ENSG00000162769.13	FLVCR1	FLVCR1	28982	225.34120140097028	-0.30898463487024774	0.12703293436429514	-2.4323191180026256	0.015002482835795874	0.18762250904580793
ENSG00000196167.10	COLCA1	COLCA1	399948	127.95321539678184	-0.963985218950537	0.3963415594546081	-2.432208270757787	0.01500707526164209	0.18762250904580793
ENSG00000272150.5	NA	ENSG00000272150.5	NA	25.088255127150966	1.1885307915370233	0.4887686567652999	2.4316837323464866	0.015028823802879586	0.1876847204934926
ENSG00000183251.4	OR51B4	OR51B4	79339	6.062033442760874	-1.5509296929773075	0.6378024332809834	-2.431677290723108	0.01502909105953611	0.1876847204934926
ENSG00000039537.13	C6	C6	729	138.64052934911788	-1.3738968123822821	0.565233429834419	-2.4306715418172544	0.015070869985802643	0.18809982714858153
ENSG00000284657.1	NA	ENSG00000284657.1	NA	9.165916016249463	1.2532566784937424	0.5157256642457572	2.430083987242744	0.015095324377351952	0.1881917944021993
ENSG00000278390.5	KBTBD6-DT	KBTBD6-DT	101929140	24.316281431958185	-0.7429460735848848	0.3057269316729229	-2.430096915307788	0.01509478592734285	0.1881917944021993
ENSG00000101361.17	NOP56	NOP56	10528	437.39352181444593	0.4789692039894605	0.19711899701062377	2.4298480169501184	0.015105155441578828	0.18820784458288461
ENSG00000129450.8	SIGLEC9	SIGLEC9	27180	21.863341427693996	0.6355054259911139	0.2616276370895859	2.4290454672932955	0.015138633718328638	0.18851835058284994
ENSG00000116885.18	OSCP1	OSCP1	127700	61.56460731412643	-0.7357370452811343	0.3029957695262312	-2.4282089694900493	0.015173597670805197	0.18863742281258847
ENSG00000236086.4	NA	ENSG00000236086.4	NA	9.382618470332838	-0.9326846045503155	0.38413738346779264	-2.427997494361324	0.015182448165904914	0.18863742281258847
ENSG00000243406.6	NA	ENSG00000243406.6	NA	38.79144576235373	0.6110339176832446	0.25166095738548716	2.4280044232180202	0.015182158112686153	0.18863742281258847
ENSG00000034053.14	APBA2	APBA2	321	105.55739502922818	0.9958776275711847	0.41016359538673075	2.4280010190377865	0.015182300616601627	0.18863742281258847
ENSG00000214960.10	CRPPA	CRPPA	729920	107.67471163400933	-0.39032783230736445	0.16080509114545102	-2.427335039748873	0.015210202139727172	0.18885697319228575
ENSG00000110448.11	CD5	CD5	921	98.34782264573602	1.4180833925403011	0.5843294893675274	2.426855769465308	0.01523030932740831	0.18885697319228575
ENSG00000140265.12	ZSCAN29	ZSCAN29	146050	359.1052051451354	0.33729589554228184	0.13900201839505358	2.4265539409914396	0.015242984172494624	0.18885697319228575
ENSG00000246898.1	NA	ENSG00000246898.1	NA	7.31010692782915	-1.2945879793265507	0.5334672137576844	-2.426743286073038	0.015235031817689565	0.18885697319228575
ENSG00000276317.1	NA	ENSG00000276317.1	NA	9.53009611641426	1.0767312442774342	0.4436775979132947	2.426832567931125	0.015231283312524045	0.18885697319228575
ENSG00000250842.1	NA	ENSG00000250842.1	NA	8.584147168218708	0.7897973037054488	0.3255622025499472	2.425949012260658	0.01526841523241996	0.18906572184091022
ENSG00000120068.7	HOXB8	HOXB8	3218	34.27179652183189	1.1292232410574787	0.4655396799456372	2.425621895837842	0.015282182684688778	0.18912988896685903
ENSG00000162775.16	RBM15	RBM15	64783	742.4252158080823	0.41290962687191646	0.17028490033714871	2.424816446169876	0.015316128496427557	0.1891628576755076
ENSG00000179914.5	ITLN1	ITLN1	55600	290.1571244751882	1.8871227587999533	0.7782114777022812	2.4249485041929772	0.015310558343346844	0.1891628576755076
ENSG00000144591.18	GMPPA	GMPPA	29926	200.50335758013046	0.3970373135035005	0.16375371270392103	2.4246003766728252	0.015325246066399872	0.1891628576755076
ENSG00000222057.1	RNU4-62P	RNU4-62P	106479586	6.24941836369984	1.4206824282123678	0.5860198241301663	2.4242907316678197	0.015338320609181387	0.1891628576755076
ENSG00000185818.8	NAT8L	NAT8L	339983	20.27973290541454	-1.102616441357658	0.4549465891468624	-2.423617338082119	0.015366788082240226	0.1891628576755076
ENSG00000152495.11	CAMK4	CAMK4	814	520.9376520060557	1.0222365639785138	0.42173678517892593	2.4238733729257693	0.015355958825491478	0.1891628576755076
ENSG00000251623.2	NA	ENSG00000251623.2	NA	10.593838110939728	2.070741914630522	0.8541681197045338	2.4242790931448184	0.015338812229054595	0.1891628576755076
ENSG00000288033.1	NA	ENSG00000288033.1	NA	12.05786346511469	1.1236762716356832	0.46365377085607573	2.4235244966539637	0.015370716566306172	0.1891628576755076
ENSG00000132259.13	CNGA4	CNGA4	1262	7.658779918947959	-1.305230657671597	0.5382591778620681	-2.4249111048248015	0.01531213565226699	0.1891628576755076
ENSG00000198176.13	TFDP1	TFDP1	7027	487.6489790161788	-0.3375064659753157	0.13925013251329396	-2.4237425120087015	0.015361492882801382	0.1891628576755076
ENSG00000197882.3	NA	ENSG00000197882.3	NA	6.162181690095247	-1.4595147398729074	0.6023512082037944	-2.423029488436101	0.015391677226777105	0.1892849505183345
ENSG00000183283.16	DAZAP2	DAZAP2	9802	2134.25844357084	-0.34636501663338326	0.1429915135625664	-2.4222767351982055	0.01542360008082121	0.1892849505183345
ENSG00000105698.16	USF2	USF2	7392	452.25134891421425	0.4154864455806819	0.17149856164217142	2.4226818091196978	0.015406414420372251	0.1892849505183345
ENSG00000244723.3	NA	ENSG00000244723.3	NA	8.897413703544496	0.8324683013685885	0.3436618508057789	2.42234713983153	0.015420611883920327	0.1892849505183345
ENSG00000126016.15	AMOT	AMOT	154796	521.908564863608	-0.5954828834864316	0.245802939636104	-2.4226027742711582	0.015409766227655232	0.1892849505183345
ENSG00000121774.18	KHDRBS1	KHDRBS1	10657	1458.473995944024	-0.26577844097960074	0.1097452356244278	-2.421776576152724	0.015444843098817074	0.18944011616026799
ENSG00000133226.17	SRRM1	SRRM1	10250	3414.838678927875	-0.46693192945481093	0.19288640162275977	-2.42076126428041	0.015488045167135865	0.18951886756907302
ENSG00000184260.5	H2AC20	H2AC20	8338	736.0657280492082	-0.5079990540047884	0.21003191568939478	-2.4186755252760808	0.015577128252916139	0.18951886756907302
ENSG00000076258.10	FMO4	FMO4	2329	80.02961561757265	-0.5479354659052326	0.22658362045076233	-2.4182483482926846	0.015595428746344134	0.18951886756907302
ENSG00000119760.16	SUPT7L	SUPT7L	9913	672.9153998147261	0.2506065244753562	0.10355766691523688	2.4199707461590503	0.015521755741063752	0.18951886756907302
ENSG00000184898.7	RBM43	RBM43	375287	345.80779261609473	-0.7142666402514278	0.2954692384684143	-2.4173976416424248	0.015631929836715498	0.18951886756907302
ENSG00000197557.7	IFT70A	IFT70A	92104	89.54619201209732	-0.695665396709415	0.2876292411776865	-2.4186184751628192	0.015579571216910271	0.18951886756907302
ENSG00000221502.1	MIR1245A	MIR1245A	100302219	13.315956399006032	-1.0867150033387076	0.4491246363583399	-2.4196290191296876	0.015536348204516404	0.18951886756907302
ENSG00000163870.16	TPRA1	TPRA1	131601	134.98372374096888	0.35954822682563065	0.1485792061741932	2.419909461651712	0.015524371830629734	0.18951886756907302
ENSG00000245213.7	GALNT7-DT	GALNT7-DT	101930370	114.3840069537088	0.7715628364631656	0.3191145734839658	2.417823880744617	0.015613631901032479	0.18951886756907302
ENSG00000047579.19	DTNBP1	DTNBP1	84062	193.91720591522417	0.41436665816130763	0.171172492219782	2.4207549518486258	0.015488314096835435	0.18951886756907302
ENSG00000231721.7	LINC-PINT	LINC-PINT	378805	2009.532565435389	0.45784659308259074	0.1893568884446218	2.417903023456629	0.015610236474067361	0.18951886756907302
ENSG00000175356.13	SCUBE2	SCUBE2	57758	431.6914962808449	-0.7199896847089273	0.29756516172737396	-2.4196034257819945	0.015537441580101058	0.18951886756907302
ENSG00000167992.13	VWCE	VWCE	220001	37.91470309598628	-1.0637408230912895	0.4393213316933634	-2.4213275030172152	0.015463938304798579	0.18951886756907302
ENSG00000258796.1	NA	ENSG00000258796.1	NA	14.406447382957845	-0.9095015551648268	0.3760803720430184	-2.418370175034799	0.015590207695480038	0.18951886756907302
ENSG00000184857.8	TMEM186	TMEM186	25880	40.27103953699115	0.4269929336005056	0.17660717755999358	2.417755266234612	0.01561657616678487	0.18951886756907302
ENSG00000182108.11	DEXI	DEXI	28955	192.36361559412853	0.4085079862768994	0.1688615469329702	2.419188937307658	0.015555158407854522	0.18951886756907302
ENSG00000268505.1	NA	ENSG00000268505.1	NA	8.99710721722188	-1.883016766366363	0.7789006174831303	-2.4175314848908127	0.01562618207495083	0.18951886756907302
ENSG00000065559.15	MAP2K4	MAP2K4	6416	660.5207052424381	-0.26293946538238777	0.10871152993004285	-2.4186897705477275	0.015576518303464165	0.18951886756907302
ENSG00000221995.5	NA	ENSG00000221995.5	NA	122.44657949567342	0.5594442213190041	0.2312170167629706	2.4195633571923114	0.015539153489715801	0.18951886756907302
ENSG00000268583.2	NA	ENSG00000268583.2	NA	5.408214499792451	1.0873285728476738	0.44927243227955044	2.420198736278362	0.015512026792080517	0.18951886756907302
ENSG00000280195.1	NA	ENSG00000280195.1	NA	17.512851521591983	0.6935179914948143	0.28674789429445585	2.4185635022751173	0.015581925550181614	0.18951886756907302
ENSG00000143970.17	ASXL2	ASXL2	55252	1555.5577270591587	0.21512499061755644	0.08901384152674295	2.4167588650010705	0.015659387078146323	0.18974732560202714
ENSG00000158296.14	SLC13A3	SLC13A3	64849	28.884280626980466	-0.8993215019782933	0.37220986482477975	-2.4161678315582926	0.01568482990278166	0.18995113684902537
ENSG00000074966.11	TXK	TXK	7294	151.25578771059392	1.2965183017582438	0.5368180845274119	2.415191177658693	0.015726952630517106	0.19012782008014828
ENSG00000226318.1	RPS3AP38	RPS3AP38	100271594	90.88698437306466	0.6646386213835062	0.27521319661109206	2.4149954637630153	0.015735405657990486	0.19012782008014828
ENSG00000080823.23	MOK	MOK	5891	203.58686275719646	-0.7877183638141546	0.3261344112651423	-2.4153181529003134	0.01572147061284735	0.19012782008014828
ENSG00000137770.14	CTDSPL2	CTDSPL2	51496	1344.4934835448303	-0.2198922143758529	0.0910591023068836	-2.4148295865555682	0.015742573145680262	0.19012782008014828
ENSG00000092931.11	MFSD11	MFSD11	79157	308.7882206567692	0.35513679980898377	0.14704615541216226	2.415138286434997	0.015729236647501223	0.19012782008014828
ENSG00000263069.6	RNF213-AS1	RNF213-AS1	100294362	92.09664197249131	-0.7872319730575583	0.3260460368406095	-2.414481036745138	0.01575764320098997	0.19020554634225095
ENSG00000013441.16	CLK1	CLK1	1195	4606.957456919323	0.5262696989746561	0.21809216836064177	2.413060968353552	0.0158191731565826	0.1904265385062066
ENSG00000286215.1	NA	ENSG00000286215.1	NA	159.86739338324807	-0.8399027263453138	0.3479883004481342	-2.4135947250631684	0.01579602134128721	0.1904265385062066
ENSG00000197566.10	ZNF624	ZNF624	57547	139.54453544072567	-0.486247639696384	0.20145839919842087	-2.4136379601501146	0.01579414731523339	0.1904265385062066
ENSG00000267601.1	NA	ENSG00000267601.1	NA	10.995582431995711	-0.964667650107308	0.39975086549461325	-2.4131721363847984	0.015814348759577854	0.1904265385062066
ENSG00000267270.6	PARD6G-AS1	PARD6G-AS1	100130522	59.92556009158939	1.109806017960386	0.45986924539174956	2.413307758849961	0.01580846485748679	0.1904265385062066
ENSG00000138061.12	CYP1B1	CYP1B1	1545	2137.430841546484	-0.8762598755995444	0.36325502461888237	-2.4122443358323626	0.015854652532752284	0.19055473171284124
ENSG00000168386.18	FILIP1L	FILIP1L	11259	1072.4003954438347	-0.5971494602519546	0.2476327526227074	-2.4114316621185	0.01589002936700505	0.19055473171284124
ENSG00000230487.8	PSMG3-AS1	PSMG3-AS1	114796	52.578304765042404	-0.6268330749294188	0.2598729982399913	-2.41207466406549	0.015862032858036702	0.19055473171284124
ENSG00000232024.2	NA	ENSG00000232024.2	NA	5.9080079351914145	-1.0092338636379043	0.4185219870368738	-2.4114237600353023	0.015890373696331624	0.19055473171284124
ENSG00000187105.8	HEATR4	HEATR4	399671	18.109941936662764	-0.9148519796205694	0.3793073361658762	-2.411901622752934	0.01586956286237755	0.19055473171284124
ENSG00000095059.16	DHPS	DHPS	1725	25.43889988460788	0.737715600582905	0.3058506058017672	2.4120128801086795	0.015864721066038045	0.19055473171284124
ENSG00000160193.12	WDR4	WDR4	10785	122.17945728163876	0.5533970234969345	0.22946010695220648	2.4117352286086047	0.01587680657545638	0.19055473171284124
ENSG00000116985.12	BMP8B	BMP8B	656	131.14385705378902	-0.924772060819906	0.3836562214273379	-2.4104185183793563	0.015934230143049056	0.19076910642458025
ENSG00000133884.10	DPF2	DPF2	5977	678.5228858758832	0.26584303265246634	0.11027258679413281	2.4107807786242197	0.015918413287109644	0.19076910642458025
ENSG00000065357.20	DGKA	DGKA	1606	864.246001558008	0.9165405962343728	0.3802276609420496	2.410504785379259	0.015930462336186692	0.19076910642458025
ENSG00000168310.11	IRF2	IRF2	3660	702.295149320772	0.23943528472063327	0.09940910304664624	2.4085851032000747	0.016014492084746357	0.1916258805729916
ENSG00000120051.15	CFAP58	CFAP58	159686	25.039343574885	-1.2183158632180984	0.5059153788997026	-2.408141586578709	0.016033961347734594	0.191754687583738
ENSG00000235088.1	NA	ENSG00000235088.1	NA	11.577291002107676	-0.7739292397327722	0.3215417421051829	-2.4069324084199435	0.016087146961539484	0.19228635942254654
ENSG00000235833.1	NA	ENSG00000235833.1	NA	13.831227312898282	3.430233975036629	1.4258589493999412	2.4057316303833627	0.016140116501512668	0.19248327094177684
ENSG00000065413.20	ANKRD44	ANKRD44	91526	1695.1046379628	0.6668535272505813	0.27722931568764136	2.405422116331794	0.016153794821703787	0.19248327094177684
ENSG00000125046.15	SSUH2	SSUH2	51066	25.19400033565673	-1.4590831392179313	0.6067425543679745	-2.4047812844408356	0.016182147423399986	0.19248327094177684
ENSG00000240875.6	LINC00886	LINC00886	730091	20.163384585219386	-1.057354199477815	0.43964386179218345	-2.40502436487472	0.01617138756652226	0.19248327094177684
ENSG00000178053.19	MLF1	MLF1	4291	151.26441478260736	-0.7294901426558286	0.3032412083320977	-2.4056431731960384	0.01614402464084742	0.19248327094177684
ENSG00000185187.13	SIGIRR	SIGIRR	59307	135.3514814159311	0.8224384105797787	0.3420004266490506	2.4047876742087735	0.016181864502407082	0.19248327094177684
ENSG00000135407.10	AVIL	AVIL	10677	159.53184125934644	0.6970649942007269	0.2898665834350084	2.404778729373672	0.01618226055582054	0.19248327094177684
ENSG00000260693.1	NA	ENSG00000260693.1	NA	13.553039522750105	-1.1878423935081952	0.49371378910593416	-2.4059331939244757	0.016131214300686893	0.19248327094177684
ENSG00000267787.7	NA	ENSG00000267787.7	NA	153.68626320230953	0.5066167353136958	0.21055259849402252	2.406129104733316	0.016122565893117533	0.19248327094177684
ENSG00000166483.11	WEE1	WEE1	7465	705.1592144673756	-0.5534620816643786	0.23017105482442296	-2.4045685591811954	0.0161915687828066	0.19249005327385138
ENSG00000211861.1	TRAJ28	TRAJ28	28727	7.8770663730785815	2.019193946322858	0.8398246187656532	2.4043043049757262	0.016203279014023592	0.1925253686083742
ENSG00000234072.1	NA	ENSG00000234072.1	NA	63.715498592497035	0.5392595588713104	0.22436237450567992	2.4035204657617784	0.01623805806793594	0.1928345990180921
ENSG00000129566.13	TEP1	TEP1	7011	1304.481512650373	0.44530124361434803	0.1852985060075123	2.4031561463118045	0.01625424529145997	0.19284604658837395
ENSG00000221923.9	ZNF880	ZNF880	400713	295.752707767047	-0.4869631564352006	0.20263917256765726	-2.403104741619556	0.01625653041511691	0.19284604658837395
ENSG00000111796.4	KLRB1	KLRB1	3820	92.8583146416804	1.1334689803698579	0.4717627461490154	2.4026250262919864	0.016277869102371396	0.19299525212924623
ENSG00000147408.14	CSGALNACT1	CSGALNACT1	55790	403.7009225634397	0.5196058167151226	0.21629554250967262	2.4022955382535733	0.016292539636719505	0.19306528007385368
ENSG00000283445.1	NA	ENSG00000283445.1	NA	22.80341476340733	-0.9580997616738768	0.39886906276371653	-2.4020407976374925	0.016303889986286825	0.19309590995049059
ENSG00000276961.1	MIR7848	MIR7848	102466865	6.070186977871417	1.9856588732263327	0.8268004065434224	2.401618162632155	0.016322736448061998	0.19317290890612088
ENSG00000186399.10	GOLGA8R	GOLGA8R	101059918	20.49058497147034	-0.8368055365110578	0.34845093247253167	-2.401501785554909	0.016327929383231063	0.19317290890612088
ENSG00000285804.2	NA	ENSG00000285804.2	NA	30.577507887387778	-0.7781148543377701	0.3240448071827891	-2.4012569777081674	0.01633885784760414	0.19319844311587311
ENSG00000117862.13	TXNDC12	TXNDC12	51060	14.510729155647562	0.8219761413715713	0.3427076989137906	2.3984758555959447	0.01646346182598107	0.19456738227711212
ENSG00000174842.17	GLMN	GLMN	11146	211.09831033479162	-0.32857758236170687	0.13716876296776687	-2.3954257168515762	0.016601077703746813	0.19469603497563814
ENSG00000229692.3	NA	ENSG00000229692.3	NA	171.42340371358526	0.5673534370907065	0.2369578417347717	2.3943222682022425	0.016651111257619602	0.19469603497563814
ENSG00000115998.7	C2orf42	C2orf42	54980	220.32894704036647	0.3590681910101655	0.1498234626700589	2.3966085458918087	0.016547591474869925	0.19469603497563814
ENSG00000144136.11	SLC20A1	SLC20A1	6574	997.0073078182942	-1.018118023071592	0.4248831166629217	-2.3962308294761203	0.016564654924149057	0.19469603497563814
ENSG00000224239.1	NA	ENSG00000224239.1	NA	19.58377869384978	-1.496863025978588	0.6251248698695084	-2.394502439634261	0.016642932729555103	0.19469603497563814
ENSG00000114115.10	RBP1	RBP1	5947	104.27015978074947	-0.7632535762407902	0.3186581043390117	-2.3952115632646374	0.016610777708895304	0.19469603497563814
ENSG00000163644.15	PPM1K	PPM1K	152926	986.2830725597173	0.5885764614790178	0.24563313738838852	2.39616066356868	0.016567826390856338	0.19469603497563814
ENSG00000287263.1	FLJ32255	FLJ32255	643977	77.82964542157012	0.7213153329319676	0.3012539920453238	2.39437601485276	0.016648671164771027	0.19469603497563814
ENSG00000178996.14	SNX18	SNX18	112574	910.2364471716577	0.41845754919682476	0.1746459630773597	2.3960333340855313	0.01657358298680626	0.19469603497563814
ENSG00000118690.13	ARMC2	ARMC2	84071	212.37234302960556	-0.6205204744845251	0.25905206479896925	-2.3953504287490013	0.016604487282533865	0.19469603497563814
ENSG00000200397.1	NA	ENSG00000200397.1	NA	21.38889560713962	1.2366211983636135	0.5164208669579997	2.3945995940249007	0.016638524060984893	0.19469603497563814
ENSG00000279086.1	NA	ENSG00000279086.1	NA	7.677553661422636	-1.3859271621188634	0.5787772756800061	-2.394577707790161	0.01663951712428803	0.19469603497563814
ENSG00000154328.16	NEIL2	NEIL2	252969	105.67086493338466	0.42955844113502506	0.17938679833030308	2.3945933877702834	0.016638805657526224	0.19469603497563814
ENSG00000242071.3	RPL7AP6	RPL7AP6	326310	17.84745572785445	-1.1826898868508608	0.4931976884715718	-2.3980037102688727	0.01648469826436209	0.19469603497563814
ENSG00000007384.15	RHBDF1	RHBDF1	64285	311.0831880013631	-0.6631440806133776	0.2768780463770757	-2.3950764218780005	0.016616901447647384	0.19469603497563814
ENSG00000169682.18	SPNS1	SPNS1	83985	11.23078461071551	1.0775969130794263	0.4496245622542873	2.396659354365935	0.016545297365586013	0.19469603497563814
ENSG00000179314.14	WSCD1	WSCD1	23302	64.08233567437283	0.9835007715612619	0.4101741167634774	2.3977640991140046	0.016495484841137102	0.19469603497563814
ENSG00000268798.1	NA	ENSG00000268798.1	NA	6.488524995209232	0.9343092816395812	0.3901981286853769	2.3944483916090995	0.016645385762991714	0.19469603497563814
ENSG00000189190.10	ZNF600	ZNF600	162966	220.12634136118663	0.44474622305642786	0.18552406107558292	2.3972428184139267	0.016518972754224592	0.19469603497563814
ENSG00000196700.9	ZNF512B	ZNF512B	57473	207.22360501950064	-0.5782655248151564	0.24142694258129002	-2.3951988068624552	0.01661135566230803	0.19469603497563814
ENSG00000186716.21	BCR	BCR	613	684.9567759775477	0.505324928889551	0.21107858044246527	2.3940132998349872	0.01666514448465723	0.19475674687136027
ENSG00000162783.11	IER5	IER5	51278	194.6398427831247	1.0501663388662805	0.4387429911051209	2.3935797497780773	0.01668485367505088	0.19485075637825547
ENSG00000227836.1	NA	ENSG00000227836.1	NA	6.2848533654737375	1.5311104992568692	0.6397096295014647	2.3934460709151533	0.016690934844391065	0.19485075637825547
ENSG00000147140.16	NONO	NONO	4841	2112.9108571763363	-0.20119860501984527	0.08406909373202577	-2.3932529314658177	0.016699724365252456	0.19485075637825547
ENSG00000109618.12	SEPSECS	SEPSECS	51091	360.13450762997127	-0.36183448511868066	0.15122418325250025	-2.3927025250618987	0.016724794929645678	0.19494814761067333
ENSG00000158555.15	GDPD5	GDPD5	81544	151.33836637841137	0.5726042008329459	0.2393148822795824	2.3926811211180525	0.016725770529037752	0.19494814761067333
ENSG00000116691.11	MIIP	MIIP	60672	73.87257772889906	0.42623965559471233	0.17838331385448	2.3894592290309533	0.016873196545590996	0.19514565712232057
ENSG00000236200.6	NA	ENSG00000236200.6	NA	10.244194032674102	0.9024602583476158	0.3772671566412959	2.3920986559815263	0.016752338685067477	0.19514565712232057
ENSG00000116774.12	OLFML3	OLFML3	56944	517.7643344991949	-0.7726507491129682	0.32333791959090297	-2.389607597186713	0.016866382606302584	0.19514565712232057
ENSG00000272031.3	ANKRD34A	ANKRD34A	284615	23.29812989039561	0.7360468160368872	0.30805800387360155	2.389312424224149	0.01687994106473836	0.19514565712232057
ENSG00000144524.17	COPS7B	COPS7B	64708	373.51944210963444	0.3336198623311305	0.13950678698115285	2.3914238837441077	0.016783163589810288	0.19514565712232057
ENSG00000145782.13	ATG12	ATG12	9140	929.7255218810658	0.24456957901968648	0.1023141344295458	2.39037920208472	0.016830984894915517	0.19514565712232057
ENSG00000185129.7	PURA	PURA	5813	3731.000346168872	-0.3074582661897204	0.1286289323438984	-2.390273017020069	0.016835852308279886	0.19514565712232057
ENSG00000182158.15	CREB3L2	CREB3L2	64764	2354.8526521421586	-0.4246267470302024	0.17768067513032887	-2.3898307833349826	0.016856137133585847	0.19514565712232057
ENSG00000211772.11	TRBC2	TRBC2	28638	132.93282479977069	1.189526459148088	0.497836383360008	2.389392376506736	0.01687626759667924	0.19514565712232057
ENSG00000174669.12	SLC29A2	SLC29A2	3177	86.53023288879793	1.2540017474683622	0.5248594823768485	2.3892142365220534	0.01688445333311285	0.19514565712232057
ENSG00000135093.13	USP30	USP30	84749	266.35619481689434	-0.33961462626539635	0.14210184995073777	-2.3899381069502614	0.016851212334244376	0.19514565712232057
ENSG00000178695.6	KCTD12	KCTD12	115207	6492.185125769546	-0.5313782721490856	0.22234332994203104	-2.389899765770467	0.016852971565444484	0.19514565712232057
ENSG00000185442.13	FAM174B	FAM174B	400451	150.54582797584948	0.4422414854097488	0.1850746606492109	2.389530170464394	0.01686993819587929	0.19514565712232057
ENSG00000167208.15	SNX20	SNX20	124460	68.11451606438679	1.3080368939760254	0.5474642933170252	2.3892643044366886	0.016882152303044386	0.19514565712232057
ENSG00000279432.1	NA	ENSG00000279432.1	NA	237.08691768048064	0.3679184811766604	0.15384701104097723	2.391456803009745	0.016781658619368988	0.19514565712232057
ENSG00000224635.2	NA	ENSG00000224635.2	NA	10.097105326529563	1.3764635528888851	0.5759919811925531	2.389726936890699	0.016860903577232675	0.19514565712232057
ENSG00000205464.12	NA	ENSG00000205464.12	NA	116.21460031493947	-0.7655476744510892	0.3204663268731665	-2.388855272005149	0.016900958751085517	0.1952339907329118
ENSG00000115540.15	MOB4	MOB4	25843	419.1622108098846	0.737797789813076	0.30911558429697866	2.3868023072697837	0.016995627746483676	0.195295791468013
ENSG00000173597.9	SULT1B1	SULT1B1	27284	389.1623277685488	-1.94794385099641	0.8161140504642792	-2.386852486963365	0.01699330825825429	0.195295791468013
ENSG00000131435.13	PDLIM4	PDLIM4	8572	217.22228922260578	-0.8223709876827546	0.3447018158563775	-2.3857460270107818	0.017044517385405616	0.195295791468013
ENSG00000227681.5	NA	ENSG00000227681.5	NA	34.00782588003671	-1.021727015080966	0.4282772002581798	-2.3856675407073618	0.017048155022606065	0.195295791468013
ENSG00000230539.1	AOAH-IT1	AOAH-IT1	100874264	11.729032137729902	0.9702784174763459	0.406478949105855	2.387032390264487	0.016984994755410137	0.195295791468013
ENSG00000136868.11	SLC31A1	SLC31A1	1317	253.14909591958457	-0.5089334198856423	0.2132447393386842	-2.3866165302081987	0.017004217457474213	0.195295791468013
ENSG00000200823.1	SNORD114-2	SNORD114-2	767578	10.35252378457572	-1.1129569533535018	0.4661331135477432	-2.387637610387249	0.016957053151762012	0.195295791468013
ENSG00000137815.14	RTF1	RTF1	23168	728.6169087092753	-0.4085070997185741	0.17104441971537135	-2.388310009752762	0.01692605735102946	0.195295791468013
ENSG00000140379.8	BCL2A1	BCL2A1	597	44.852130355448836	1.184592291612472	0.4959595357468986	2.3884857659375687	0.01691796366593957	0.195295791468013
ENSG00000183454.17	GRIN2A	GRIN2A	2903	88.7378997692259	-1.289753633432999	0.5405262256722494	-2.38610741195571	0.017027776913797917	0.195295791468013
ENSG00000108559.12	NUP88	NUP88	4927	672.0350517238418	0.3891481222042589	0.16303927846275432	2.386836631475637	0.016994041126633136	0.195295791468013
ENSG00000141655.17	TNFRSF11A	TNFRSF11A	8792	143.71445008625213	-1.0796780563910298	0.4524868009480457	-2.3860984544276196	0.017028191679848866	0.195295791468013
ENSG00000268565.1	NA	ENSG00000268565.1	NA	9.704772151691898	1.1569650871082449	0.48472424086770677	2.3868521306818846	0.016993324725902946	0.195295791468013
ENSG00000204673.10	AKT1S1	AKT1S1	84335	280.9851504822543	0.3485830800079104	0.14610175682797027	2.3858924599952265	0.017037732415892865	0.195295791468013
ENSG00000279447.1	NA	ENSG00000279447.1	NA	23.647472448248013	0.8061546437507645	0.33773463045568	2.386946943116495	0.01698894290435297	0.195295791468013
ENSG00000238197.6	PAXBP1-AS1	PAXBP1-AS1	100506215	61.545838584822135	-0.6186505147165448	0.25929176678809834	-2.3859242519725896	0.01703625964839894	0.195295791468013
ENSG00000254635.6	NA	ENSG00000254635.6	NA	139.7335861260929	-0.660520918035021	0.2769625655492092	-2.3848743483626604	0.017084955682477726	0.19551402011911784
ENSG00000272631.1	NA	ENSG00000272631.1	NA	101.31292029365981	-0.718152629454084	0.3011167603010641	-2.38496398784331	0.017080793311806224	0.19551402011911784
ENSG00000215788.10	TNFRSF25	TNFRSF25	8718	75.46533784958322	0.8327051560049286	0.34948096448876637	2.382691020734249	0.017186612749507654	0.1956717537952734
ENSG00000116667.14	C1orf21	C1orf21	81563	1985.6859504343627	-0.44856087281037466	0.18825557926201872	-2.3827228630820905	0.017185126345836296	0.1956717537952734
ENSG00000153234.14	NR4A2	NR4A2	4929	512.5248023817185	-0.9633947297611255	0.40421352883878947	-2.383380715951622	0.017154442935771758	0.1956717537952734
ENSG00000163412.13	EIF4E3	EIF4E3	317649	1212.0684967287884	-0.3504400613419507	0.14699355175965104	-2.3840505732860637	0.01712324901110189	0.1956717537952734
ENSG00000248491.6	NA	ENSG00000248491.6	NA	10.55569884728469	-1.466326913125285	0.6153887651723162	-2.3827651658780216	0.017183151821928467	0.1956717537952734
ENSG00000152926.15	ZNF117	ZNF117	51351	725.7720143493549	-0.6014017469244243	0.2523179208670138	-2.383507857301178	0.017148518385545514	0.1956717537952734
ENSG00000261618.2	NA	ENSG00000261618.2	NA	91.84924682346123	-0.7751259240597697	0.32531811513527187	-2.382670647582786	0.017187563829218485	0.1956717537952734
ENSG00000100461.18	RBM23	RBM23	55147	835.6265619555326	0.30980759437948896	0.1299990850593971	2.383152114016315	0.017165099877362453	0.1956717537952734
ENSG00000092929.11	UNC13D	UNC13D	201294	253.28857118282426	0.6366442778186623	0.2671435054713149	2.3831546145785802	0.017164983274997058	0.1956717537952734
ENSG00000115255.11	REEP6	REEP6	92840	7.4601926263728044	-0.7939472897027057	0.3331483433015671	-2.383164454112328	0.017164524459771697	0.1956717537952734
ENSG00000129993.15	CBFA2T3	CBFA2T3	863	168.27342268092113	0.7657641299732254	0.3214587727218201	2.3821534671131612	0.017211722829144217	0.19584557965042249
ENSG00000124151.19	NCOA3	NCOA3	8202	2499.1680824727305	0.3944556635386351	0.16562431437459565	2.3816289596616063	0.017236254511988226	0.19602346445254965
ENSG00000279554.1	NA	ENSG00000279554.1	NA	10.496128503632915	1.4424541144019534	0.60575145596511	2.3812639659342985	0.01725334368684395	0.19611656763544136
ENSG00000250331.2	LINC01340	LINC01340	102546227	7.250965958462369	1.1700980651343056	0.4916924878180675	2.379735493472206	0.017325069001221043	0.19683029655899864
ENSG00000279814.1	NA	ENSG00000279814.1	NA	76.30922704301885	-0.6150824560816419	0.25849624639718355	-2.3794637819868303	0.01733784671102809	0.19687393051404012
ENSG00000278934.1	NA	ENSG00000278934.1	NA	13.751143595617677	-0.9924075796588646	0.4173124757216137	-2.378092286703868	0.017402469906874853	0.1972738165144598
ENSG00000234127.9	TRIM26	TRIM26	7726	466.6469852620813	0.5287011216637887	0.22235196850410419	2.377766768698654	0.017417838899660643	0.1972738165144598
ENSG00000111058.8	ACSS3	ACSS3	79611	608.8042362242566	-0.6896448454642952	0.29002421801816375	-2.3778870956945526	0.01741215640013629	0.1972738165144598
ENSG00000140030.6	GPR65	GPR65	8477	128.8977629215489	0.9080108181043839	0.38177545153920556	2.3783897430899583	0.017388436213400964	0.1972738165144598
ENSG00000267390.1	NA	ENSG00000267390.1	NA	5.958186155634	0.9385904640358941	0.3947253354618348	2.3778318230769977	0.01741476647386059	0.1972738165144598
ENSG00000149548.15	CCDC15	CCDC15	80071	87.8185235063733	-0.6561725742251342	0.2760256876464889	-2.377215612865373	0.017443888283457998	0.19746732528072777
ENSG00000101353.14	MROH8	MROH8	140699	50.841251487734304	-0.6405978096821696	0.26949762422841267	-2.3770072612559696	0.017453744539118382	0.19747742087942416
ENSG00000020633.18	RUNX3	RUNX3	864	191.40788272710898	1.2265441135042268	0.5162497582137677	2.3758734875694443	0.017507464323779788	0.19763220285810806
ENSG00000160714.10	UBE2Q1	UBE2Q1	55585	360.7608112868506	0.29234050456761895	0.123015813572685	2.3764465403050554	0.01748029419259517	0.19763220285810806
ENSG00000143603.19	KCNN3	KCNN3	3782	2110.5895114227164	-0.9345838676997461	0.3934142580322978	-2.375571928618358	0.017521776991434625	0.19763220285810806
ENSG00000162814.11	SPATA17	SPATA17	128153	20.338981373588155	-1.3675785239281166	0.5756871445032844	-2.375558559863437	0.017522411740071776	0.19763220285810806
ENSG00000275835.5	TUBGCP5	TUBGCP5	114791	391.91417073141565	-0.4607808283461576	0.193947053660539	-2.375807312611469	0.017510604258336546	0.19763220285810806
ENSG00000171262.11	FAM98B	FAM98B	283742	622.316938252574	-0.27299281911295553	0.11489025455809243	-2.3761181499943587	0.017495859626008185	0.19763220285810806
ENSG00000132589.16	FLOT2	FLOT2	2319	687.1514360923243	0.4252513672985686	0.17902350538110248	2.3753940377454907	0.01753022490284367	0.19763220285810806
ENSG00000251682.1	NA	ENSG00000251682.1	NA	102.95362081142122	-0.6239451833487042	0.26270911321568674	-2.375042021615897	0.01754695242379727	0.19771959843674172
ENSG00000084207.18	GSTP1	GSTP1	2950	655.4482826907841	-0.3517604575947173	0.14812986408587903	-2.3746761651707344	0.01756435245234034	0.1978144786158514
ENSG00000221823.11	PPP3R1	PPP3R1	5534	783.6032570948609	-0.25237099094501453	0.10628947634817446	-2.3743742053852825	0.017578724965655823	0.1978751825592397
ENSG00000132837.15	DMGDH	DMGDH	29958	73.55141049746072	-0.7744485935825273	0.32623264953920417	-2.3739150409268275	0.01760059977650761	0.19796004707475556
ENSG00000260337.4	NA	ENSG00000260337.4	NA	31.847727084730142	0.8338033729225164	0.35124684612425666	2.373838746519452	0.017604236788753287	0.19796004707475556
ENSG00000287104.1	NA	ENSG00000287104.1	NA	31.59656834181092	0.6981998713316478	0.29421507393059854	2.3730934720779944	0.017639799249102712	0.19825874370330798
ENSG00000159023.21	EPB41	EPB41	2035	1707.2144977864505	0.513691301914425	0.21648345904294544	2.3728893846458736	0.017649548719708624	0.19826716407264725
ENSG00000117625.13	RCOR3	RCOR3	55758	1714.31642902596	-0.35620220615036285	0.15013932794148616	-2.372477691449276	0.017669230109284922	0.19838708974385194
ENSG00000169045.17	HNRNPH1	HNRNPH1	3187	7061.9915092890815	0.2665811571711557	0.11237429206002743	2.3722610597515934	0.01767959411791241	0.19840233256418363
ENSG00000288526.1	NA	ENSG00000288526.1	NA	9.435315387917004	-1.326828767709074	0.5593554081790217	-2.3720674696407373	0.017688860287588176	0.19840524606684315
ENSG00000233157.1	LOC100419506	LOC100419506	100419506	5.320064093490893	-1.6981884474757274	0.7162537481408058	-2.3709313241065044	0.017743327608392947	0.19891489256248765
ENSG00000160447.7	PKN3	PKN3	29941	83.69274170753013	0.640038419447615	0.26998415300101614	2.370651804312404	0.017756750417763492	0.19892149730191985
ENSG00000161542.17	PRPSAP1	PRPSAP1	5635	556.8544010207884	0.3962132498699004	0.1671402908224495	2.3705430205981366	0.017761976721270886	0.19892149730191985
ENSG00000287193.1	NA	ENSG00000287193.1	NA	7.2910993842828	1.1459375139125603	0.48346373941762266	2.3702656900245493	0.01777530663229641	0.19896962896486667
ENSG00000134061.5	CD180	CD180	4064	127.0714482323305	1.453228911056387	0.6132098329746744	2.3698721594316075	0.017794236749066567	0.19908036635103474
ENSG00000237505.8	PKN2-AS1	PKN2-AS1	101927891	12.030968072838425	-1.208249667341926	0.5099800022020208	-2.369209894750533	0.01782613374036053	0.19924202541088015
ENSG00000136573.14	BLK	BLK	640	305.2450952532027	2.300938035823528	0.9711891573374821	2.3691965858963626	0.01782677525465726	0.19924202541088015
ENSG00000001461.17	NIPAL3	NIPAL3	57185	419.6981252525951	0.42533068757810094	0.1796418142212666	2.3676597201040117	0.017900991537011305	0.19977772114636722
ENSG00000130695.15	CEP85	CEP85	64793	127.55246531449151	0.5565715109586411	0.23530373767047746	2.3653322147312057	0.018013903725249962	0.19977772114636722
ENSG00000138380.18	CARF	CARF	79800	606.6184611084474	-0.3918963454348576	0.16557584365619388	-2.3668690841678672	0.01793927721933237	0.19977772114636722
ENSG00000115365.12	LANCL1	LANCL1	10314	867.6361586846729	-0.4876080622581301	0.20602503407952233	-2.3667418109486698	0.01794544698430407	0.19977772114636722
ENSG00000185404.16	SP140L	SP140L	93349	512.9267900717119	0.5280005571268547	0.22320233222626693	2.3655691760048665	0.018002379782059867	0.19977772114636722
ENSG00000231177.4	LINC00852	LINC00852	84657	47.2484146717844	0.6566448990787758	0.27752188969093056	2.3661012823531338	0.017976525818771558	0.19977772114636722
ENSG00000169964.8	TMEM42	TMEM42	131616	50.78962540657038	0.47691363559702266	0.20152709776303063	2.3664988028449176	0.017957232338747266	0.19977772114636722
ENSG00000164332.8	UBLCP1	UBLCP1	134510	280.0790285806788	-0.36243358687958666	0.153146430111967	-2.366582013140023	0.0179531960607611	0.19977772114636722
ENSG00000197081.14	IGF2R	IGF2R	3482	2794.737512747904	0.40095247612644536	0.16949276842313435	2.3656022605370266	0.018000771322993353	0.19977772114636722
ENSG00000243566.6	UPK3B	UPK3B	105375355	32.475989849471354	1.5467301462102472	0.6533479964879537	2.367390968556778	0.017913997499037965	0.19977772114636722
ENSG00000261087.1	ZNNT1	ZNNT1	115830329	256.92647896561203	0.7186584007541126	0.3038430794562962	2.3652287952060536	0.01801893526721751	0.19977772114636722
ENSG00000137103.20	TMEM8B	TMEM8B	51754	417.2053799411624	-0.5030922429900687	0.21267692123693205	-2.365523443089532	0.018004603370406047	0.19977772114636722
ENSG00000138111.14	MFSD13A	MFSD13A	79847	33.38171637664623	0.6417400784618968	0.27132467755235645	2.365210876692419	0.018019807159554754	0.19977772114636722
ENSG00000215769.8	ARHGAP27P1-BPTFP1-KPNA2P3	ARHGAP27P1-BPTFP1-KPNA2P3	109286553	24.018686263447773	0.605534738446158	0.2558006308389563	2.3672136243768014	0.017922584426086186	0.19977772114636722
ENSG00000101977.21	MCF2	MCF2	4168	26.373191619529752	1.0689308847415409	0.45161765219387245	2.3668934984026384	0.017938093914205117	0.19977772114636722
ENSG00000102125.16	TAFAZZIN	TAFAZZIN	6901	168.47048041654503	0.43118942082756595	0.1821991448525624	2.366583120774191	0.017953142338161424	0.19977772114636722
ENSG00000134283.18	PPHLN1	PPHLN1	51535	937.1176750491471	0.29649720925484946	0.12542418267380723	2.363955681704179	0.01808097540045202	0.2002543022104362
ENSG00000189046.11	ALKBH2	ALKBH2	121642	55.05279832665832	-0.4525895839241514	0.19144129957343003	-2.364116755018967	0.018073115808707896	0.2002543022104362
ENSG00000197776.8	KLHDC1	KLHDC1	122773	361.74977857584844	-0.5061196611057411	0.21412538270384399	-2.363660275651455	0.018095397553691266	0.20031332296998236
ENSG00000079263.19	SP140	SP140	11262	279.01797931306174	1.3118104799064552	0.5551871977316281	2.3628255213128515	0.018136205946165652	0.20055018545621853
ENSG00000251141.6	NA	ENSG00000251141.6	NA	121.03784098934369	-0.6724050927358681	0.2845600258331189	-2.3629639854271103	0.01812943132104497	0.20055018545621853
ENSG00000198108.4	CHSY3	CHSY3	337876	62.72395205007204	-0.6580244767698116	0.2785792404840414	-2.3620729083275207	0.018173067781430303	0.20055018545621853
ENSG00000254186.3	NA	ENSG00000254186.3	NA	6.62179670681573	-1.1538655300919913	0.48841929736117773	-2.3624486917819865	0.018154654288835583	0.20055018545621853
ENSG00000280303.2	NA	ENSG00000280303.2	NA	7.6414153225184664	-0.8835073885888607	0.3740630761967353	-2.3619208759438943	0.018180522055293857	0.20055018545621853
ENSG00000261526.2	NA	ENSG00000261526.2	NA	15.851269837476751	0.7310757227602752	0.3095076156793595	2.3620605300958	0.018173674596302775	0.20055018545621853
ENSG00000285756.2	LOC389906	LOC389906	389906	170.6068458947179	0.7326119226834058	0.31012478569118246	2.362313354124909	0.018161283987953924	0.20055018545621853
ENSG00000152433.14	ZNF547	ZNF547	284306	34.254216797318655	0.7194538977857905	0.3046929651846923	2.3612422339639094	0.01821382909335733	0.2007165788382034
ENSG00000235111.1	NA	ENSG00000235111.1	NA	41.73967728194417	1.059970787935232	0.4488861668852107	2.361335381061738	0.018209254370252153	0.2007165788382034
[truncated: 20,469 more rows]
